# Supplementary material for: Influence of agent’s self-disclosure on human empathy
Source: PLoS One. 2023 May 10;18(5):e0283955. doi: 10.1371/journal.pone.0283955 (PMC10171667; doi:10.1371/journal.pone.0283955)
Supplement: S1 File — (XLSX) [file pone.0283955.s001.xlsx]

## Sheet: Manipulation check
High					Low					No
age	sex	Qa	Qb		age	sex	Qa	Qb		age	sex	Qa	Qb
39	M	2	7		47	M	4	4		40	M	5	7
48	F	5	6		36	M	4	4		36	M	3	6
38	M	7	6		35	M	6	5		43	M	1	5
43	M	7	6		47	M	3	4		45	M	1	1
57	F	6	6		36	M	1	5		40	M	3	5
47	M	7	5		49	M	5	5		52	M	1	5
29	M	5	6		57	M	1	4		43	F	3	4
54	M	7	6		50	M	1	6		35	F	2	1
25	F	7	7		38	M	5	6		47	M	2	3
40	M	5	5		55	M	5	4		61	F	1	3
57	M	6	5		50	F	6	5		46	M	1	1
26	F	3	4		57	M	2	5		26	M	2	3
36	M	6	6		39	M	3	3		39	M	3	4
39	M	6	7		48	M	1	5		51	M	1	2
38	M	7	5		44	F	2	5		32	F	2	2
63	F	7	7		40	F	3	2		58	M	1	5
45	F	6	6		30	M	2	5		49	M	1	4
38	F	5	6		47	M	3	5		34	M	2	1
43	F	7	7		43	M	3	7		41	M	2	3
35	M	7	6		39	M	2	5		47	M	1	1
57	M	3	6		45	M	3	5		39	M	1	1
26	F	7	2		27	M	4	5		40	M	2	1
46	F	6	6		46	M	1	5		59	M	1	1
40	M	7	6		51	M	6	7		58	F	6	2
30	F	6	6		60	M	6	5		59	M	1	2
56	F	7	7		47	F	5	6		60	M	2	5
42	M	7	5		49	M	6	4		41	F	1	3
34	M	4	4		48	M	7	5		44	M	4	3
45	M	6	6		41	M	6	5		55	M	2	2
38	M	7	7		43	M	5	5		31	F	2	5
36	M	6	6		41	M	3	5		36	M	2	1
40	M	7	6		54	M	3	5		58	M	1	1
56	F	1	7		30	F	1	7		38	M	2	1
59	M	5	6		44	M	3	5		46	M	1	2
46	F	7	5		50	M	2	6		51	F	4	2
50	M	6	6		39	M	3	5		43	M	3	2
34	M	7	7		49	M	3	5		56	M	1	2
50	M	7	6		32	M	5	6		62	M	1	2
50	F	6	6		48	M	5	4		53	M	4	4
35	M	6	6		54	M	6	6		52	M	4	1
46	M	7	7		45	F	3	5		37	F	2	2
63	M	5	5		46	F	1	6		28	F	3	3
40	M	7	6		42	M	6	3		31	M	2	1
41	F	7	4		59	M	4	5		56	M	1	1
45	M	4	5		38	M	1	4		45	M	2	2
20	F	6	5		48	M	4	6		46	M	5	4
33	F	4	6		47	M	1	5		48	F	1	2
55	M	6	6		49	M	6	6		45	M	5	3
40	M	7	6		55	F	6	5		38	M	5	4
50	M	7	6		67	M	1	5		51	M	1	1
					50	M	1	6		37	M	1	2
										50	F	1	1
										45	F	1	2

## Sheet: raw data(Human-High)
age	sex	Q1	Q2	Q3	Q4	Q5	Q6	Q7	Q8	Q9	Q10	Q11	Q12	BehaviorQ	Q1	Q2	Q3	Q4	Q5	Q6	Q7	Q8	Q9	Q10	Q11	Q12
43	M	3	3	2	4	3	2	2	3	2	2	2	3	No	3	2	4	2	3	3	3	4	2	3	5	3
24	M	3	2	3	5	3	5	5	4	4	3	3	3	No	4	3	3	3	3	4	3	4	2	3	3	3
53	M	3	3	3	3	3	3	4	3	3	2	4	3	Yes	4	4	3	2	4	4	4	4	4	4	4	4
55	M	2	2	2	1	4	3	4	4	2	3	4	4	Yes	2	4	3	2	3	2	4	4	2	4	4	3
41	M	4	3	3	4	2	2	2	2	3	3	3	2	No	2	2	2	2	2	2	3	2	2	2	2	1
38	M	4	3	4	2	4	4	4	4	2	4	4	3	No	4	3	3	3	3	3	3	3	3	3	4	3
48	M	3	4	4	3	3	2	2	2	4	3	4	3	Yes	4	3	2	1	4	5	5	5	1	4	5	5
26	M	3	4	3	3	3	3	3	3	3	3	3	3	Yes	3	4	3	2	3	3	4	4	2	4	3	5
49	M	1	3	2	2	4	4	4	4	2	2	4	4	Yes	2	2	2	1	4	4	5	5	1	2	5	5
46	M	2	2	2	4	2	2	3	2	2	4	4	2	No	2	2	2	4	2	2	3	3	2	4	3	2
48	M	4	2	5	4	5	3	4	3	2	4	3	4	No	3	3	4	4	2	3	2	3	3	2	3	2
44	M	2	2	2	2	3	4	4	3	2	3	3	4	Yes	2	2	2	2	4	4	4	3	2	3	4	4
51	M	1	1	1	1	5	4	5	5	2	3	4	4	Yes	1	1	1	1	4	4	5	5	1	3	5	5
58	M	4	3	3	2	4	4	4	4	2	3	4	3	Yes	2	2	2	2	4	3	4	4	3	3	4	4
58	M	2	2	2	2	3	3	3	3	3	4	3	3	Yes	3	3	3	3	3	3	3	3	3	4	3	3
38	M	1	1	1	1	5	5	5	5	1	1	5	5	Yes	1	1	1	1	5	5	5	5	1	1	5	5
42	M	4	4	4	2	4	3	3	3	4	3	5	3	Yes	3	2	2	2	4	4	3	4	3	3	5	4
39	M	3	2	3	1	4	3	4	4	2	4	4	4	Yes	4	3	2	2	4	4	4	4	2	3	4	4
39	M	2	2	2	1	3	3	4	3	1	4	3	3	Yes	3	3	2	2	4	4	4	4	1	3	4	4
54	M	1	1	1	4	1	1	2	1	1	5	2	1	No	1	1	1	1	1	1	1	1	2	5	1	1
34	M	2	2	2	2	3	3	4	4	3	3	4	3	Yes	2	4	2	2	3	3	4	4	3	3	4	3
45	M	1	1	1	1	5	4	4	5	1	4	3	3	Yes	1	1	1	3	5	4	4	4	2	5	3	3
38	M	2	2	2	1	4	4	5	4	1	3	4	4	Yes	2	1	1	1	4	4	5	4	1	2	4	5
35	M	3	2	2	2	4	3	2	2	3	4	2	2	Yes	2	2	2	2	4	3	3	3	3	4	3	3
41	M	5	1	1	5	3	1	3	2	4	3	4	1	No	2	1	1	5	3	1	1	1	1	5	1	1
39	M	2	1	2	1	1	3	4	3	1	4	4	3	Yes	1	1	1	1	3	4	4	3	2	2	3	5
46	M	2	4	2	2	4	3	3	4	2	4	4	4	Yes	2	2	4	3	4	3	4	4	2	4	4	3
43	M	3	2	2	3	2	3	4	3	2	4	2	3	Yes	2	2	2	2	3	3	4	3	2	3	3	3
57	M	3	3	3	1	3	3	3	5	3	3	3	3	Yes	3	3	3	2	3	4	3	3	3	3	3	3
50	M	1	1	1	1	4	4	4	4	2	3	4	4	Yes	1	1	1	1	4	5	5	4	1	2	5	5
60	M	3	2	2	2	3	4	4	4	2	4	4	3	Yes	3	2	1	2	3	4	4	3	2	4	3	3
55	M	4	2	2	2	2	4	3	3	2	4	3	2	Yes	2	2	2	2	2	3	3	3	3	3	3	2
35	M	3	2	2	2	3	3	3	2	3	4	2	2	Yes	2	4	4	2	2	4	3	3	2	4	2	2
56	M	1	1	1	1	3	4	5	4	2	3	4	4	Yes	2	1	1	1	5	5	5	5	1	2	5	5
46	M	3	3	2	2	2	3	3	3	2	4	4	3	Yes	2	2	2	2	2	3	4	4	2	3	4	4
50	M	4	4	4	4	4	5	3	4	2	2	4	4	No	4	4	4	2	4	4	4	4	4	2	4	4
36	M	3	2	2	2	3	2	3	2	2	3	2	3	Yes	2	2	2	2	4	2	2	3	2	3	2	2
52	M	4	3	3	2	3	4	3	3	3	3	4	3	Yes	4	3	3	2	3	4	3	4	2	3	3	4
46	M	1	1	1	3	1	1	5	5	1	5	1	1	Yes	1	1	1	4	1	1	5	4	1	5	1	1
48	M	4	3	3	2	3	4	4	4	2	2	4	4	Yes	4	3	3	2	4	4	4	4	2	2	4	4
45	M	3	2	2	1	3	3	3	4	2	2	4	4	Yes	3	3	2	1	4	4	4	4	2	2	4	4
56	M	2	1	1	1	3	4	4	4	2	5	5	4	Yes	1	1	1	1	2	3	5	5	1	5	4	3
59	M	3	2	2	2	2	3	4	4	2	4	4	4	Yes	4	2	2	2	4	4	4	4	2	3	4	4
40	M	2	1	1	1	4	4	4	4	1	1	4	4	Yes	1	1	1	1	5	5	5	5	1	2	5	5
40	M	2	2	2	3	3	2	1	1	2	5	1	1	No	1	3	1	4	2	1	1	1	2	5	1	1
40	M	2	2	2	4	2	2	2	3	4	3	3	2	No	2	2	2	3	3	2	3	3	4	3	4	3
49	M	2	1	1	1	1	1	5	4	1	5	5	5	Yes	1	1	1	1	5	5	5	5	1	5	5	5
47	M	3	2	2	3	3	2	3	3	2	3	3	2	Yes	3	2	3	3	3	2	3	3	2	3	3	3
61	M	1	1	1	1	3	3	5	4	2	5	2	2	Yes	1	1	1	1	2	2	4	4	1	5	1	2
45	M	4	4	4	3	4	4	4	4	3	3	3	3	Yes	4	4	4	2	5	4	5	3	3	2	3	2
62	M	2	2	2	2	3	3	4	4	2	3	4	2	Yes	2	2	2	2	3	3	4	4	2	3	4	2
54	M	1	1	2	3	3	3	4	3	3	4	3	2	Yes	1	1	1	2	3	3	4	3	1	4	4	3
32	F	3	2	3	3	3	3	3	3	3	3	3	2	No	3	3	3	3	3	3	3	3	3	3	3	3
50	F	3	3	3	2	4	3	4	4	3	3	4	4	No	3	3	2	2	4	3	4	4	3	4	4	3
57	F	2	2	2	3	2	2	4	2	4	4	2	2	No	2	2	2	4	2	1	3	2	4	4	1	2
42	F	3	2	3	2	2	4	2	4	2	4	4	4	Yes	4	2	2	2	4	4	5	5	1	2	4	4
25	F	1	1	1	3	2	2	4	4	2	4	4	3	Yes	1	1	1	2	3	4	4	4	1	3	4	5
37	F	4	2	3	2	2	3	4	4	1	3	5	4	Yes	5	3	4	1	3	5	4	5	1	2	5	5
57	F	2	2	2	2	2	2	3	3	2	2	3	3	Yes	2	2	2	3	3	3	3	3	2	2	3	3
48	F	4	4	4	2	4	4	4	4	2	2	4	4	Yes	2	2	2	4	2	4	3	4	2	2	4	4
47	F	2	2	2	2	4	2	4	4	2	4	4	4	Yes	2	3	3	2	4	3	4	3	3	4	3	4
37	F	3	2	3	3	3	4	3	4	3	4	3	4	Yes	3	2	3	3	3	3	3	3	3	4	4	3
53	F	4	3	4	3	3	4	4	4	4	3	4	3	Yes	2	2	2	2	3	3	4	3	4	3	4	3
46	F	5	3	3	2	3	3	4	4	2	2	5	4	Yes	4	3	3	2	4	4	4	4	2	2	4	4
35	F	5	3	4	5	4	4	4	4	3	3	5	4	No	5	4	5	4	3	4	4	4	4	4	4	4
44	F	4	2	4	2	2	4	4	4	3	2	4	4	Yes	4	3	2	2	4	4	4	4	3	2	4	4
27	F	3	5	3	1	4	4	4	4	2	3	5	4	Yes	3	3	3	1	4	4	5	5	2	3	5	4
30	F	3	4	4	1	3	3	4	4	2	1	4	4	Yes	4	2	2	1	4	4	3	5	1	1	5	5
45	F	4	2	2	2	1	3	4	4	1	2	4	1	Yes	4	1	1	2	1	3	5	4	1	4	5	2
72	F	3	3	3	2	4	3	4	4	2	3	4	3	Yes	4	4	4	1	4	4	4	4	2	2	4	4
43	F	3	2	2	3	4	4	3	3	4	5	5	4	Yes	2	2	2	2	5	4	3	4	3	4	5	4
55	F	4	1	1	1	3	4	5	5	5	5	5	4	Yes	4	1	1	1	3	4	5	5	2	5	5	5
53	F	2	2	2	3	4	4	3	4	2	4	5	3	Yes	2	2	2	4	2	3	4	3	1	4	4	3
45	F	4	4	4	2	4	4	4	3	4	2	4	4	Yes	4	4	4	2	4	4	3	4	2	3	4	4
55	F	4	4	4	2	3	4	4	4	3	2	4	4	Yes	4	4	4	1	4	4	4	4	2	2	4	4
25	F	3	3	3	2	4	4	3	3	3	3	4	3	Yes	3	3	3	3	4	4	4	4	3	3	4	4
54	F	4	1	1	1	1	4	4	4	1	4	4	4	Yes	1	1	1	1	1	4	4	4	1	4	4	4
57	F	3	3	3	2	4	3	3	4	3	4	3	3	Yes	2	2	2	3	3	4	4	4	2	3	4	4
55	F	3	2	3	2	4	3	4	5	3	3	5	4	Yes	2	2	2	2	3	4	4	4	3	2	4	4
35	F	2	2	2	2	3	3	3	3	3	3	3	3	Yes	2	2	2	3	3	2	2	3	3	3	2	2
40	F	3	3	3	3	3	3	4	3	3	3	4	3	Yes	2	2	2	3	3	4	4	4	2	2	4	4
41	F	1	1	1	1	1	1	1	3	1	2	2	2	Yes	1	1	1	1	4	4	4	4	1	1	4	4
72	F	2	2	2	2	2	2	2	1	2	2	2	2	No	2	2	2	2	2	2	2	2	2	2	2	2
48	F	1	1	1	2	4	4	5	4	3	4	5	4	Yes	1	1	1	1	4	4	4	5	3	5	5	4
46	F	2	2	1	1	4	3	4	5	1	4	5	3	Yes	2	1	1	1	4	4	5	5	1	4	5	4
50	F	1	2	1	1	5	3	5	3	1	3	5	3	Yes	2	1	1	1	3	4	5	4	1	3	5	4
56	F	1	1	1	1	1	4	5	4	1	5	5	5	Yes	1	1	1	1	4	5	5	5	1	2	5	5
51	F	3	4	3	4	3	2	4	3	4	4	4	2	Yes	3	4	4	2	3	4	4	4	3	3	5	4
61	F	3	4	4	2	3	4	4	4	3	2	4	4	Yes	4	3	3	2	2	2	4	2	4	4	3	2
57	F	2	2	2	2	4	4	4	5	2	2	5	4	Yes	2	4	2	1	2	4	4	5	2	2	5	4
52	F	2	4	3	2	4	3	3	4	2	4	3	2	Yes	2	2	2	2	5	4	4	4	2	4	4	4
31	F	5	5	5	1	1	5	5	2	1	2	5	5	Yes	2	2	2	1	5	5	5	5	1	5	5	5
28	F	2	2	1	5	1	1	2	2	4	4	3	2	Yes	2	2	2	3	3	2	3	3	3	4	3	2
32	F	1	2	2	2	2	3	3	3	3	4	3	3	Yes	2	1	1	2	3	3	3	4	2	4	3	4
55	F	3	3	3	2	3	3	4	4	2	2	3	3	Yes	3	2	3	2	3	3	3	3	1	3	3	2
38	F	1	2	3	2	4	4	5	4	2	2	3	3	Yes	1	1	2	1	5	5	5	5	1	3	5	5
54	F	1	1	1	1	3	4	4	4	4	4	4	4	Yes	1	1	1	1	5	4	4	4	1	5	5	5
56	F	4	4	4	4	3	4	3	3	5	2	4	4	Yes	2	3	4	4	3	3	3	4	3	4	3	3
28	F	5	4	4	4	4	4	3	3	3	4	3	3	No	5	4	3	4	3	4	3	3	4	4	3	4
36	F	4	3	4	3	3	4	4	4	3	2	4	4	Yes	2	2	2	2	4	4	4	4	3	2	4	4
30	F	2	2	2	3	4	3	4	4	2	4	4	2	Yes	2	2	2	4	3	4	4	4	2	4	4	4
42	F	2	2	2	1	5	5	5	5	3	4	3	4	Yes	1	1	1	1	5	5	5	5	3	3	5	5
18	F	3	4	3	2	4	3	3	3	3	5	2	4	No	4	3	5	2	4	5	3	3	2	2	4	3
36	F	2	2	2	2	4	4	4	4	2	4	4	4	Yes	2	2	2	2	4	4	4	4	2	4	4	4
40	M	5	5	5	5	5	5	5	5	5	5	5	5	Yes	5	5	5	5	5	5	5	5	5	5	5	5
47	M	3	2	3	2	3	2	4	3	3	2	3	3	Yes	3	3	3	4	4	4	3	3	2	3	3	3
20	F	2	2	2	2	2	3	3	2	3	3	3	3	Yes	3	4	4	3	4	4	4	4	4	4	4	4
26	F	3	2	3	2	3	3	4	2	3	4	3	3	Yes	2	3	3	3	2	3	3	2	3	4	3	3
33	M	3	3	2	3	4	3	3	3	3	2	3	3	Yes	3	3	4	2	4	3	3	3	3	3	4	2
50	M	3	2	2	3	3	3	3	2	2	4	3	3	Yes	2	2	2	3	2	2	2	2	2	4	2	2
39	M	2	4	4	2	4	2	4	2	4	5	4	2	Yes	5	4	4	2	5	4	4	2	4	4	2	4
34	M	2	2	1	2	2	3	3	3	2	4	4	3	Yes	2	3	2	2	3	2	3	2	2	4	3	3
48	F	4	4	4	2	4	4	4	4	2	4	4	4	Yes	4	4	4	2	4	4	4	4	2	2	4	4
53	M	1	1	1	2	1	1	3	3	1	5	4	3	Yes	1	1	1	2	3	3	3	3	3	4	4	3
48	M	3	3	3	2	4	4	4	4	2	3	3	3	Yes	3	3	3	3	4	4	4	4	2	3	3	3
47	M	2	2	2	4	2	2	3	3	3	4	2	2	Yes	1	1	1	3	3	3	3	3	3	5	1	3
52	M	1	1	1	4	2	1	2	1	2	4	1	1	Yes	2	1	1	4	2	1	1	1	4	4	2	1
56	F	2	2	2	2	4	4	4	4	2	3	4	4	Yes	3	2	2	2	4	4	4	5	2	2	4	5
36	F	4	3	3	3	3	3	3	4	2	3	3	3	Yes	3	2	2	3	3	2	3	3	3	4	3	3
42	M	2	2	2	3	1	2	3	2	2	4	3	2	Yes	2	2	2	3	2	2	3	4	3	3	4	3
43	M	1	1	1	1	4	4	3	4	2	3	4	4	Yes	1	1	1	1	4	4	4	4	2	3	4	4
45	F	4	2	3	1	5	5	5	5	2	3	5	5	Yes	3	2	3	1	5	5	5	5	1	2	5	5
59	M	1	1	1	2	4	5	4	5	2	3	4	4	Yes	1	1	1	2	4	4	5	4	1	3	4	4
49	M	2	2	2	2	3	3	3	4	2	4	3	3	Yes	2	2	2	2	3	3	3	4	2	3	4	4
47	M	2	2	2	2	2	3	4	4	2	3	4	4	Yes	1	2	2	2	1	3	4	4	2	4	4	4
31	M	1	3	2	1	4	4	2	3	2	2	4	4	Yes	1	4	2	2	4	4	3	2	2	2	4	4
49	F	2	1	1	1	4	4	5	5	1	4	5	4	Yes	2	1	1	1	4	4	5	5	1	5	5	4
49	M	2	1	2	2	3	4	4	4	2	4	4	4	Yes	2	2	2	2	3	4	4	4	2	4	4	4
43	M	1	1	1	2	1	2	3	3	1	5	2	1	Yes	2	2	1	2	2	3	3	3	1	5	4	3
49	M	4	2	2	3	3	3	3	3	2	4	3	3	Yes	2	1	2	4	2	2	3	3	2	5	3	3
37	M	4	2	3	4	1	3	4	4	3	3	2	3	Yes	4	1	1	1	4	4	5	5	2	3	4	4
40	M	1	1	1	1	1	4	1	1	1	4	2	2	Yes	1	1	1	1	3	4	3	3	1	1	5	4
51	M	1	1	1	2	3	3	3	3	2	3	4	3	Yes	1	1	1	2	3	4	4	4	2	3	4	3
46	M	1	2	1	1	2	3	4	4	3	3	4	3	Yes	2	1	1	2	2	3	4	4	2	2	4	3
43	M	4	4	2	3	3	3	3	4	4	3	3	3	Yes	2	2	3	4	3	3	4	4	4	4	4	3
59	M	2	4	4	2	3	2	4	4	3	3	4	2	Yes	2	4	3	2	2	3	4	4	3	3	4	2
36	M	5	5	5	1	1	1	5	1	1	5	5	1	Yes	1	1	1	5	1	5	5	5	1	5	5	5
54	M	4	4	4	2	4	4	4	4	2	2	4	4	Yes	4	4	4	2	4	4	4	4	2	2	4	4
34	M	1	1	1	3	1	1	1	1	1	3	4	3	Yes	1	1	1	4	1	1	3	1	1	3	2	1
43	M	2	2	2	2	2	3	4	4	2	5	5	4	Yes	2	1	2	2	4	4	4	5	1	5	5	4
29	M	2	2	2	3	1	3	4	2	3	3	4	3	Yes	1	1	1	1	3	2	4	4	2	3	4	3
58	M	1	1	1	2	2	3	4	4	3	4	4	3	Yes	1	1	1	2	4	2	4	3	3	4	3	3
49	M	1	1	1	3	1	2	3	3	2	3	3	2	Yes	1	2	1	3	3	4	4	2	1	3	4	3
62	M	1	3	2	5	2	2	2	2	3	5	1	2	Yes	1	4	2	5	2	4	1	1	4	3	5	2
39	M	1	1	1	2	3	1	5	4	1	5	5	5	Yes	1	1	1	3	3	4	5	5	1	5	5	4
45	M	4	1	1	1	1	5	5	5	1	5	5	5	Yes	5	1	1	1	5	5	5	5	1	3	5	5
35	M	1	1	2	2	2	2	2	2	2	2	3	2	Yes	2	2	2	2	1	3	3	3	2	2	4	3
46	M	2	2	2	2	2	2	2	2	2	4	2	2	No	1	1	1	4	2	2	2	2	4	4	2	2
43	M	3	2	3	2	2	3	4	3	4	3	4	4	No	3	4	3	2	4	4	3	4	4	2	4	4
37	F	1	1	1	5	1	1	1	1	5	5	3	1	Yes	1	1	1	1	1	1	1	1	5	5	1	1
46	F	2	1	1	1	4	3	4	4	3	4	4	3	Yes	2	1	1	2	3	2	4	4	2	5	4	3
54	M	3	3	3	3	3	3	4	3	3	3	3	3	Yes	3	3	3	3	3	3	4	3	3	3	3	3
43	M	3	3	3	4	3	3	3	3	3	4	3	2	Yes	3	3	3	3	3	3	3	3	3	4	3	3
59	M	3	3	3	2	3	3	3	3	3	4	2	2	Yes	3	3	3	2	3	3	4	4	3	3	2	3
29	F	1	1	1	2	1	2	4	4	1	2	1	4	Yes	2	2	1	1	1	4	4	4	2	2	1	4
36	F	3	3	2	2	4	3	4	5	2	4	5	3	No	2	2	2	2	4	4	5	4	2	3	4	3

## Sheet: raw data(Human-Low)
age	sex	Q1	Q2	Q3	Q4	Q5	Q6	Q7	Q8	Q9	Q10	Q11	Q12	BehaviorQ	Q1	Q2	Q3	Q4	Q5	Q6	Q7	Q8	Q9	Q10	Q11	Q12
41	M	3	2	4	3	3	2	4	3	3	3	2	4	No	4	2	4	4	3	3	2	3	3	4	3	4
35	M	3	3	3	3	3	3	3	3	3	3	3	3	No	3	3	3	3	3	3	3	3	3	3	3	3
39	M	4	4	3	2	4	3	4	3	2	3	4	4	Yes	3	2	2	2	4	3	4	4	2	4	4	4
40	M	4	3	3	2	2	2	3	3	5	3	2	2	No	2	2	1	5	3	3	3	3	4	3	2	1
36	M	2	1	2	3	3	1	3	2	2	5	2	1	No	1	2	2	4	2	2	3	3	3	4	3	1
39	M	3	3	3	3	3	3	3	3	4	3	3	2	No	1	1	1	4	1	1	1	2	4	4	1	3
52	M	1	1	1	1	5	5	5	5	5	5	5	5	Yes	1	1	1	1	5	4	5	5	5	5	5	5
40	M	4	3	3	2	4	4	4	4	3	4	4	4	Yes	4	3	3	2	4	4	5	5	3	3	4	4
50	M	3	3	4	5	3	3	4	4	3	3	2	3	Yes	3	3	4	3	4	3	4	3	3	3	3	5
48	M	2	2	2	3	3	3	3	3	3	2	3	2	No	3	2	3	2	2	3	3	3	3	3	3	2
32	M	1	1	1	1	1	1	3	3	1	1	1	1	Yes	1	1	1	1	1	3	1	3	1	1	1	1
50	M	3	3	3	3	3	2	3	3	3	4	3	3	No	3	3	3	3	3	3	3	3	3	4	3	3
36	M	3	3	3	2	2	4	4	3	3	3	4	3	Yes	2	2	2	2	2	3	4	3	3	3	3	4
37	M	1	1	1	3	3	2	3	3	3	3	2	2	Yes	1	3	1	3	3	3	3	3	3	3	3	3
57	M	2	2	2	3	3	3	3	3	3	4	3	2	No	2	2	2	3	3	3	3	3	3	3	3	3
60	M	3	3	2	2	4	4	4	4	2	3	4	3	Yes	3	3	2	2	4	4	4	4	2	3	4	3
44	M	3	3	3	3	3	2	3	3	3	3	3	3	Yes	2	2	2	3	3	2	3	3	3	3	3	3
53	M	3	3	3	2	3	3	4	4	3	3	3	3	Yes	3	3	3	3	3	3	3	4	3	4	3	3
54	M	4	2	2	2	3	3	5	3	1	4	4	3	Yes	2	2	2	3	2	3	4	4	3	5	4	3
46	M	3	3	3	3	4	3	3	3	3	3	3	3	No	3	3	3	3	4	3	3	3	3	3	3	3
47	M	1	1	1	3	3	1	3	3	3	3	3	3	Yes	1	1	1	2	4	3	3	3	3	3	3	3
56	M	2	2	2	2	3	2	3	3	3	4	3	3	Yes	2	2	2	2	3	3	3	3	3	3	3	3
45	M	1	1	1	2	2	2	4	4	2	5	3	2	Yes	1	1	1	2	1	3	4	4	2	5	4	3
47	M	2	1	3	3	2	3	3	2	3	3	3	3	No	2	2	2	2	2	2	1	1	1	3	3	2
45	M	3	3	3	3	3	3	3	3	3	3	3	3	No	3	3	3	3	3	3	3	3	3	3	3	3
47	M	2	1	1	3	1	2	4	2	2	4	3	2	Yes	2	1	1	3	1	2	4	4	3	2	3	2
51	M	4	3	2	1	3	4	4	4	2	3	4	4	Yes	4	3	4	2	3	4	4	4	2	2	4	4
26	M	2	3	3	2	3	3	2	5	4	4	3	2	Yes	1	2	1	2	2	4	3	4	4	3	4	3
53	M	1	1	1	1	1	3	4	4	1	4	2	3	Yes	1	1	1	1	3	4	5	4	1	4	4	4
38	M	3	3	5	1	1	1	3	1	1	3	5	1	Yes	3	3	3	5	3	3	3	3	3	4	4	3
39	M	1	1	1	4	4	1	2	3	1	2	4	4	Yes	1	3	1	4	5	2	3	2	1	2	4	4
46	M	2	1	1	1	3	3	5	4	2	2	4	3	Yes	2	2	1	1	3	4	5	4	1	2	4	4
43	M	3	3	4	3	3	2	3	3	2	3	3	2	No	4	4	4	3	3	3	3	3	3	3	3	2
61	M	1	1	1	1	3	3	4	4	1	5	1	1	Yes	1	1	1	3	1	1	3	4	1	5	2	2
22	M	1	1	1	1	4	4	4	4	1	4	4	4	Yes	1	1	1	1	5	4	4	4	1	4	4	4
49	M	2	2	2	2	3	4	4	4	2	2	4	4	Yes	2	2	2	2	4	4	4	4	2	2	4	4
45	M	2	2	2	2	4	4	4	4	2	3	4	4	Yes	4	2	2	2	4	4	4	4	2	3	4	4
51	M	2	2	2	2	4	3	4	4	3	4	4	3	Yes	2	2	2	2	4	3	4	4	3	4	4	4
39	M	1	1	1	2	3	3	3	3	3	3	3	3	No	2	2	2	3	2	2	3	3	3	4	3	3
44	M	1	1	1	2	1	3	3	4	2	4	3	4	Yes	1	1	1	3	2	3	3	4	3	3	2	3
53	M	4	3	2	2	3	4	3	4	2	2	4	4	Yes	3	2	2	2	3	2	4	4	3	4	4	3
48	M	3	2	2	3	3	3	3	3	3	4	3	3	Yes	3	3	2	2	3	3	3	3	3	4	3	3
43	M	1	1	1	2	3	2	3	2	2	5	2	3	No	2	1	1	1	3	3	3	4	2	4	2	3
48	M	3	2	2	2	2	2	4	4	2	4	4	3	Yes	3	2	2	2	3	3	4	4	2	4	4	3
15	M	4	5	5	2	4	3	4	4	2	4	4	5	No	4	4	4	3	4	5	4	5	2	4	5	5
53	M	1	1	2	3	4	4	3	2	4	3	4	5	No	2	3	2	2	4	4	4	4	4	4	4	4
36	M	2	2	2	2	2	2	2	2	2	2	2	2	Yes	2	2	2	2	2	2	2	2	3	4	4	2
49	M	4	4	4	1	4	4	4	4	2	2	4	4	Yes	5	4	3	2	4	4	4	4	4	3	4	4
36	M	3	3	3	3	3	3	3	3	3	3	3	3	No	3	3	3	3	3	3	3	3	3	3	3	3
45	M	4	4	4	2	4	5	5	4	3	2	4	4	Yes	4	4	4	2	4	4	5	4	3	3	4	5
51	M	2	2	2	2	4	3	4	4	3	4	3	3	Yes	2	2	2	2	4	3	4	3	3	4	3	3
48	F	4	4	4	4	4	4	4	4	4	2	4	4	Yes	4	4	4	2	4	4	4	4	2	2	4	4
50	F	1	1	1	1	1	2	3	3	2	5	4	3	No	2	2	2	2	2	2	4	4	2	4	4	2
52	F	3	3	3	3	3	3	3	3	2	3	3	2	Yes	3	3	3	3	3	3	3	3	3	3	3	3
33	F	2	4	2	2	3	4	5	5	2	5	4	3	Yes	1	1	2	4	1	4	4	5	2	5	3	3
36	F	3	1	1	1	3	2	5	4	1	5	4	3	Yes	1	1	1	2	2	2	5	5	1	5	5	1
17	F	3	3	3	2	4	4	4	4	2	3	5	4	Yes	4	3	3	2	3	4	4	5	1	3	5	3
41	F	1	1	1	2	1	3	4	4	3	3	4	3	Yes	1	1	1	2	3	3	4	4	1	3	4	3
45	F	1	1	1	1	2	1	3	1	2	4	4	2	Yes	1	1	1	1	2	1	2	2	2	4	3	2
47	F	2	2	2	2	3	3	1	2	1	4	3	2	Yes	2	2	2	3	2	1	2	2	2	5	2	1
56	F	4	3	3	2	4	4	4	3	2	4	4	4	No	4	3	3	2	3	4	4	4	2	4	4	3
47	F	2	2	4	1	1	2	2	1	2	2	2	2	No	4	3	3	3	3	3	3	3	3	3	5	5
47	F	1	1	1	1	2	4	4	5	2	4	4	3	Yes	2	1	1	2	1	2	4	3	2	4	3	2
61	F	2	2	2	1	4	5	4	4	1	3	4	5	Yes	4	2	1	1	4	5	4	3	2	2	2	4
37	F	2	4	3	2	3	4	4	4	2	2	4	3	Yes	2	2	3	2	4	4	4	4	2	2	4	4
57	F	3	3	3	1	2	2	3	4	2	4	4	4	No	3	3	3	3	3	2	4	4	4	4	4	3
58	F	4	4	4	3	4	3	4	3	4	3	4	3	No	3	3	3	3	3	3	3	3	4	2	3	3
43	F	4	4	4	1	4	3	4	4	2	3	4	3	Yes	4	3	3	1	4	3	4	4	2	3	4	3
39	F	2	4	3	1	4	3	4	4	2	3	3	3	Yes	2	4	2	2	3	3	4	4	1	4	3	2
29	F	4	2	2	1	3	2	4	4	2	3	4	3	Yes	4	2	3	2	3	4	4	4	3	3	4	3
48	F	3	3	3	3	3	3	2	2	4	4	2	2	No	4	2	3	2	4	4	4	4	3	3	4	4
53	F	3	2	2	3	3	3	3	3	2	4	3	2	No	2	2	3	3	3	2	3	3	2	4	3	2
41	F	1	1	1	1	4	4	3	3	2	3	5	3	Yes	1	1	1	1	3	3	3	3	1	3	4	3
41	F	3	2	2	4	3	2	3	2	2	3	4	2	No	2	2	2	2	2	2	4	2	2	3	3	2
39	F	2	2	1	3	4	4	4	4	1	3	3	3	Yes	1	2	1	1	2	1	4	5	4	5	5	3
42	F	2	2	2	2	4	4	4	3	2	3	4	4	No	2	2	2	3	3	2	3	3	2	5	4	3
46	F	4	4	4	2	3	3	3	4	4	2	2	2	Yes	3	3	4	3	2	3	2	3	2	3	3	2
37	F	3	4	3	3	2	3	3	3	3	2	3	2	No	4	3	2	2	3	3	2	2	2	3	3	3
57	F	4	4	4	2	3	3	4	4	4	4	4	4	No	4	4	4	2	4	4	4	4	4	4	4	4
46	F	2	2	2	1	3	2	3	3	3	3	3	3	Yes	2	2	1	2	2	2	3	3	2	2	3	2
39	F	2	2	2	2	4	4	5	4	1	2	4	4	Yes	1	1	1	3	3	3	5	5	1	3	5	3
42	F	4	4	4	2	2	4	4	4	2	3	4	4	Yes	4	4	4	2	3	4	4	4	3	3	4	4
46	F	3	2	3	1	3	3	3	2	3	3	3	3	Yes	4	3	3	1	3	4	4	3	2	3	3	3
44	F	4	2	2	2	4	4	3	4	2	3	4	4	Yes	5	2	2	2	4	4	4	4	2	2	4	4
50	F	4	4	3	3	4	4	4	2	2	4	4	2	Yes	4	4	4	3	4	4	3	4	2	4	4	2
48	F	3	3	3	2	4	4	4	4	3	4	4	4	Yes	4	2	3	2	3	3	3	3	3	4	3	3
55	F	4	4	1	1	4	3	3	3	4	4	4	2	Yes	1	1	1	1	3	3	3	3	3	4	4	2
58	F	1	1	1	2	1	2	4	4	2	4	4	2	Yes	1	1	1	2	1	4	4	4	2	2	2	2
49	F	2	2	2	2	4	4	4	4	2	4	5	4	Yes	1	1	1	4	4	4	4	4	1	5	5	4
48	F	1	1	1	1	5	4	4	4	1	2	4	3	Yes	1	1	1	5	1	4	5	5	1	2	4	4
41	F	3	1	1	2	4	3	3	4	2	4	3	2	Yes	1	1	1	2	3	2	4	4	2	4	4	4
33	F	2	3	3	3	3	3	4	4	3	2	4	3	No	3	2	3	2	3	3	4	4	3	4	4	1
39	F	4	2	2	3	3	3	4	4	3	4	3	3	Yes	4	1	1	2	4	4	5	3	3	3	3	5
64	F	2	3	3	3	4	4	4	3	3	3	3	3	No	3	3	4	3	4	3	3	3	3	3	4	4
61	F	1	1	1	3	4	2	3	4	2	4	3	2	Yes	1	2	1	1	3	3	3	4	2	4	3	2
48	F	1	3	2	1	5	5	5	5	3	3	5	5	Yes	3	3	1	1	3	4	5	5	3	3	5	5
43	F	2	1	1	1	5	5	5	5	1	5	5	5	Yes	2	1	1	1	5	5	5	5	1	5	5	5
53	F	2	2	2	1	5	4	5	5	3	3	4	4	Yes	2	2	2	1	1	5	5	5	1	3	5	4
36	F	2	3	3	2	4	3	3	4	3	2	4	2	No	2	2	2	2	4	3	4	2	2	3	4	2
42	F	5	1	1	5	1	1	1	1	5	5	1	1	Yes	5	1	1	5	1	1	1	1	5	1	1	1
28	F	3	3	3	2	4	4	3	4	3	3	2	4	Yes	3	3	3	5	2	1	2	2	4	5	1	2
46	F	4	2	2	1	5	3	3	3	3	5	3	2	No	1	1	1	3	2	2	3	2	2	5	2	1
37	F	2	2	2	2	1	3	3	4	3	3	4	3	No	4	4	4	3	3	3	3	3	3	4	3	3
36	F	4	4	4	2	4	4	3	4	2	4	5	4	No	4	3	4	2	4	3	2	2	4	4	4	3
73	F	4	4	5	3	4	2	3	4	4	3	4	2	No	4	4	5	2	5	4	5	4	2	2	4	4
29	F	2	3	2	3	2	2	3	3	4	3	3	2	Yes	1	1	1	4	1	2	3	3	1	5	1	2
32	F	4	4	3	1	4	3	3	2	4	3	3	3	Yes	4	3	3	1	3	2	4	4	3	2	3	3
55	F	2	2	2	2	4	4	3	4	2	3	4	4	Yes	3	2	2	2	3	4	3	4	2	4	3	4
35	M	4	5	1	4	5	3	5	2	5	3	4	4	Yes	5	3	5	3	5	3	5	3	5	3	5	3
53	M	1	1	2	1	4	3	5	5	1	3	4	3	No	3	2	1	1	4	3	4	4	1	3	4	3
56	M	5	5	5	5	5	5	5	5	5	5	5	5	Yes	5	4	5	4	4	5	5	4	4	4	4	5
52	M	4	3	2	1	2	3	3	2	2	2	3	3	Yes	3	3	2	2	3	3	3	2	2	2	2	3
51	M	1	1	1	1	5	4	4	5	1	4	5	4	Yes	2	1	1	1	4	4	4	5	1	4	5	4
44	M	2	2	2	2	4	4	4	4	1	2	4	4	Yes	2	2	2	2	4	4	4	4	2	4	4	4
34	M	3	3	2	2	3	3	4	4	2	3	4	3	Yes	3	2	2	3	3	2	3	3	2	3	4	3
40	F	4	4	4	4	2	3	2	2	4	3	2	2	Yes	4	4	4	4	1	2	2	3	5	4	2	2
43	F	1	1	1	1	4	3	2	2	1	4	4	3	Yes	1	1	1	1	5	4	2	2	1	2	3	4
47	M	4	2	4	1	4	3	4	4	2	4	4	4	Yes	3	1	3	1	1	3	3	3	1	4	4	4
65	M	2	2	2	2	2	2	2	2	2	4	2	2	Yes	2	2	2	2	2	2	2	2	2	4	4	3
33	M	1	1	1	1	3	3	3	3	3	3	4	3	Yes	1	1	1	1	1	1	1	1	1	5	4	3
45	M	4	2	2	3	3	3	3	3	3	3	3	3	No	2	2	2	4	3	3	3	3	3	4	3	3
27	F	3	3	2	2	3	3	3	3	3	4	4	3	Yes	3	3	3	2	3	3	3	4	3	3	4	3
54	F	3	3	3	2	3	3	4	3	3	3	3	3	Yes	3	3	3	2	3	3	3	3	3	3	3	3
33	F	3	3	3	2	2	3	4	2	1	4	4	2	No	2	2	2	1	2	3	4	3	1	4	4	2
38	M	3	2	2	2	4	3	4	4	3	3	4	3	Yes	2	2	2	2	4	3	4	4	3	3	4	3
51	M	3	3	3	2	3	3	4	3	3	4	4	3	Yes	3	3	3	2	3	4	4	4	2	3	4	3
41	M	3	1	1	1	3	3	3	3	1	3	3	3	Yes	1	1	1	1	3	3	3	3	1	3	3	3
49	M	2	2	2	3	3	2	4	3	4	3	3	3	Yes	3	3	3	2	3	3	3	3	3	3	4	3
51	M	1	1	2	1	1	3	4	4	3	4	5	4	Yes	4	2	2	2	1	4	4	4	2	4	4	4
73	M	2	2	2	3	2	3	3	3	3	4	3	3	Yes	2	2	2	4	2	3	3	2	3	3	3	3
37	M	4	4	2	2	2	1	3	4	4	3	2	2	No	1	2	1	5	2	1	1	1	4	4	4	2
63	M	2	2	2	2	2	2	3	2	2	3	3	2	Yes	2	2	2	2	2	2	3	2	2	3	3	2
67	M	4	4	3	2	4	4	5	4	4	3	5	4	Yes	5	3	4	2	5	4	5	5	3	5	5	4
39	F	3	3	3	3	3	3	4	4	3	3	3	4	Yes	3	3	3	3	3	3	4	4	3	3	3	4
57	M	1	1	2	1	2	2	2	3	3	3	4	3	Yes	2	1	1	2	2	1	2	3	3	3	4	2
55	M	1	1	1	1	1	1	2	4	2	4	4	4	Yes	2	1	1	1	4	3	4	3	1	3	4	4
61	M	2	2	2	2	4	4	4	4	3	2	4	4	Yes	2	2	1	4	2	3	3	2	4	4	3	3
25	F	3	3	3	2	4	3	4	2	3	4	4	3	Yes	2	2	2	2	4	3	4	4	3	3	4	3
59	F	4	4	4	2	5	4	4	4	3	4	4	4	Yes	4	4	4	2	4	4	4	4	2	4	4	4
51	M	3	3	3	2	3	3	4	4	2	3	4	3	Yes	2	2	2	2	3	3	4	4	3	3	4	3
53	M	3	4	2	4	2	4	4	3	3	3	4	4	Yes	2	1	1	1	1	4	5	5	3	2	5	5
47	M	3	3	2	2	3	4	4	4	3	3	4	3	Yes	3	3	3	2	3	3	4	4	3	3	4	3
40	M	2	2	2	3	3	2	3	3	3	4	2	2	Yes	2	2	2	4	3	2	3	3	3	3	4	3
56	F	4	4	4	3	3	3	3	3	3	3	3	2	No	4	4	4	3	2	2	3	3	3	2	3	3
72	M	3	3	3	2	4	4	4	4	2	3	4	3	Yes	1	1	2	1	4	4	4	4	2	4	4	3
42	M	3	3	3	3	2	3	3	3	3	2	4	3	No	2	2	2	4	2	2	2	2	3	4	3	2
59	M	2	2	2	2	4	4	4	4	2	4	4	4	Yes	2	2	2	2	3	4	4	4	2	4	4	4
48	M	2	2	2	1	4	3	3	4	2	4	4	5	Yes	2	2	2	1	2	4	5	5	1	5	5	5
42	F	1	2	2	2	2	2	4	3	2	4	4	3	Yes	2	2	2	2	3	3	4	3	2	4	4	3
57	M	4	3	3	2	3	4	3	4	3	3	3	2	Yes	4	2	3	2	3	4	3	3	2	4	3	3
48	F	5	3	2	1	5	4	5	5	1	4	5	4	Yes	4	3	2	1	5	4	5	5	1	4	5	4
49	M	2	2	2	3	1	1	3	2	2	4	3	3	Yes	2	2	2	3	1	2	3	3	3	4	3	1
59	M	3	3	5	3	4	3	5	3	3	4	4	4	No	4	4	3	3	4	4	3	3	3	4	4	4
37	F	3	3	3	1	4	3	3	3	3	3	3	3	No	4	3	4	2	3	3	3	3	3	3	3	3
32	F	4	5	5	3	4	3	5	2	3	4	3	3	No	3	4	4	4	3	4	5	5	4	3	5	5
46	M	3	3	3	3	3	3	3	3	3	3	3	3	Yes	3	3	3	3	3	3	3	3	3	3	3	3
50	F	1	1	1	5	3	1	5	5	1	5	5	1	Yes	1	1	1	5	3	1	5	5	1	5	5	1
28	F	2	2	2	2	3	3	4	4	2	4	4	2	Yes	2	2	2	2	3	4	4	4	2	2	4	3
49	M	3	1	2	2	4	3	4	4	1	4	1	2	Yes	2	1	2	2	2	2	4	4	1	4	4	3
57	F	4	4	4	2	5	4	4	2	4	3	5	4	No	4	4	4	2	4	2	3	3	3	3	3	3
17	M	2	5	4	3	2	2	2	5	3	4	3	4	No	3	3	4	3	2	3	2	3	3	1	2	3
57	M	3	3	3	3	3	3	3	3	3	3	3	3	Yes	3	3	3	3	3	3	3	3	3	3	3	3
46	M	4	2	4	3	4	3	4	2	3	4	2	2	Yes	3	3	2	3	4	4	4	4	2	3	3	4
46	F	3	4	3	2	3	3	3	3	3	3	3	3	Yes	4	3	3	2	4	3	4	4	3	3	3	3
45	M	5	5	5	1	5	5	5	5	5	5	5	5	Yes	5	5	5	1	5	5	5	5	1	1	5	5
53	M	1	1	1	1	1	1	2	1	1	2	1	1	No	1	1	1	1	1	1	1	1	1	3	1	1

## Sheet: raw data(Human-No)
age	sex	Q1	Q2	Q3	Q4	Q5	Q6	Q7	Q8	Q9	Q10	Q11	Q12	BehaviorQ	Q1	Q2	Q3	Q4	Q5	Q6	Q7	Q8	Q9	Q10	Q11	Q12
55	M	4	3	4	3	2	2	3	2	4	4	3	4	Yes	3	3	3	2	5	5	5	4	5	3	4	4
42	M	2	3	2	3	3	3	3	3	3	3	3	3	No	3	3	3	4	3	3	3	3	3	3	3	3
63	F	2	2	2	2	2	2	2	2	2	2	2	2	Yes	2	2	2	2	2	2	3	3	2	4	3	2
54	M	4	3	4	3	3	5	2	4	3	3	3	3	No	3	4	3	4	4	3	4	4	3	4	5	4
39	M	2	2	2	2	3	3	3	3	2	4	4	4	Yes	2	2	2	2	4	3	4	3	2	4	4	3
35	M	3	2	5	1	5	5	5	5	2	3	5	5	No	3	3	3	2	5	5	5	5	1	5	5	5
57	M	2	2	2	2	2	2	2	2	2	4	3	2	Yes	2	2	2	2	2	2	2	2	2	4	3	3
32	M	3	3	3	2	3	3	2	3	3	2	3	3	Yes	3	2	3	4	3	2	3	3	3	2	2	2
57	M	3	3	2	2	3	4	4	4	2	4	4	3	No	2	1	2	3	3	2	2	3	3	4	3	2
35	M	3	2	2	1	5	5	5	5	1	3	5	4	Yes	3	1	1	1	5	5	5	5	1	2	5	5
37	M	2	2	2	2	4	4	4	4	2	3	4	3	Yes	2	2	2	2	4	4	4	4	2	4	4	3
30	M	2	2	2	3	3	2	3	3	3	3	4	3	Yes	2	2	3	2	3	2	3	3	3	3	4	3
61	M	2	3	2	1	2	4	4	4	3	4	4	3	Yes	2	3	1	2	4	3	4	4	2	4	4	3
42	M	2	2	2	4	2	2	3	2	2	4	2	2	Yes	2	1	2	2	2	2	3	2	2	4	2	2
53	M	2	3	2	2	3	4	3	4	3	3	3	2	No	3	2	3	4	3	4	3	3	2	4	4	3
53	M	4	1	4	3	4	4	4	5	2	3	5	4	Yes	3	1	2	1	4	3	4	5	1	3	5	5
47	M	2	2	1	1	4	4	4	4	1	4	4	4	Yes	1	1	1	1	5	5	5	4	2	4	4	5
49	M	4	3	4	2	4	2	2	2	2	2	2	2	Yes	2	4	2	2	4	2	2	2	2	2	2	2
49	M	1	1	1	1	4	3	4	4	1	4	4	3	Yes	1	1	1	1	4	3	4	4	1	3	4	4
50	M	2	2	2	4	2	2	2	2	3	4	2	1	No	1	1	1	5	1	1	1	1	5	5	1	1
37	M	1	4	2	1	4	3	4	4	5	3	1	1	Yes	2	4	1	1	4	2	4	2	4	4	2	1
42	M	2	2	2	3	2	2	2	2	1	5	1	1	Yes	1	1	1	1	1	1	1	1	2	3	1	1
57	M	3	3	3	3	4	3	3	3	2	3	3	3	Yes	3	3	3	2	4	3	3	3	3	3	3	3
49	M	2	2	2	2	4	4	4	4	2	4	4	4	No	2	2	2	2	4	3	4	4	3	4	4	4
38	M	4	2	3	4	2	2	3	3	4	4	4	2	No	3	2	3	4	2	2	4	4	4	4	4	2
42	M	3	2	2	2	2	2	3	3	3	5	4	3	Yes	2	2	2	3	2	2	3	3	3	4	4	2
39	M	3	3	3	3	3	3	3	3	3	3	3	3	No	3	3	3	3	3	3	3	3	3	3	3	3
59	M	3	3	3	5	2	2	3	1	2	3	4	2	No	1	2	1	5	1	1	3	1	1	2	1	2
53	M	3	4	3	1	5	4	4	4	2	4	4	4	Yes	4	3	2	1	4	4	3	4	1	4	4	4
53	M	2	2	1	1	3	2	4	5	1	1	5	4	Yes	1	1	1	2	1	2	2	5	1	5	5	3
50	M	1	1	1	1	5	5	3	3	1	3	5	5	Yes	1	1	1	1	5	5	3	3	1	3	5	5
55	M	4	4	2	2	4	4	3	3	2	3	4	3	Yes	3	3	3	2	3	3	3	2	3	4	3	3
41	M	1	1	1	2	1	2	4	4	2	4	4	3	Yes	1	1	1	2	1	3	4	4	1	4	4	2
52	M	1	1	1	2	4	4	4	4	2	4	4	3	Yes	1	1	1	2	2	1	3	3	1	4	3	1
58	M	1	2	1	2	2	2	2	2	2	4	2	2	Yes	1	1	1	2	1	2	2	4	1	4	2	2
50	M	1	1	1	3	4	3	4	3	5	4	3	3	No	2	2	2	3	4	3	3	3	3	3	3	3
41	M	3	2	3	2	1	3	3	3	1	2	3	3	Yes	3	1	2	2	1	3	2	3	1	3	2	3
47	M	3	2	2	2	4	3	3	4	3	2	3	3	Yes	2	2	2	2	4	3	3	3	3	4	2	3
53	M	4	4	4	2	4	4	4	4	2	4	4	4	Yes	3	2	2	2	2	3	3	4	2	4	3	4
60	M	5	5	1	5	1	1	5	1	1	5	1	1	Yes	1	1	1	1	1	1	1	1	1	5	1	1
62	M	3	3	3	3	3	3	3	3	3	3	3	3	No	3	3	3	3	3	3	3	3	3	3	3	3
49	M	2	2	2	3	4	3	4	3	3	3	3	3	Yes	2	2	2	3	3	3	3	3	3	3	3	3
62	M	1	2	1	1	5	2	5	4	2	4	4	3	Yes	1	1	1	1	3	1	5	2	1	5	1	1
52	M	4	3	3	3	3	3	3	3	3	3	3	3	No	3	3	3	3	3	2	3	3	3	2	3	3
49	M	3	3	2	1	1	4	3	4	3	3	1	1	Yes	3	2	1	4	3	2	4	4	2	5	2	1
59	M	3	2	2	2	4	3	4	2	4	3	2	4	No	2	2	2	4	3	4	2	4	3	2	4	3
36	M	3	2	1	1	4	3	4	2	2	3	1	2	Yes	2	1	1	2	3	2	3	2	1	3	4	3
47	M	3	1	3	2	2	3	3	3	3	4	4	3	Yes	3	2	2	3	3	3	3	3	3	4	3	2
45	M	4	3	3	2	3	2	4	3	2	4	3	3	Yes	4	3	3	1	4	4	4	3	2	3	4	4
63	M	3	2	2	2	4	4	4	3	2	3	4	4	Yes	2	2	2	2	4	4	4	3	2	3	4	4
65	M	2	1	2	3	2	1	3	4	2	3	3	2	Yes	1	2	1	3	1	2	4	3	1	5	2	1
27	F	3	3	2	1	4	4	4	5	1	3	5	3	Yes	2	2	2	1	2	4	4	4	2	3	5	3
35	F	4	3	2	4	3	4	3	2	4	3	5	3	No	3	4	3	3	2	4	4	3	4	3	2	5
35	F	1	1	1	3	1	1	2	3	3	4	5	2	No	3	3	2	4	1	1	3	3	4	4	5	2
19	F	4	4	4	5	4	4	4	4	4	5	4	3	No	3	3	4	4	4	4	4	4	4	4	4	4
33	F	1	1	1	3	4	2	3	4	1	4	4	3	Yes	1	1	1	3	3	2	4	4	2	5	2	2
32	F	3	3	3	3	4	3	4	3	3	2	5	4	No	3	3	3	3	3	4	4	3	3	2	5	4
52	F	1	1	1	3	1	1	1	1	1	1	1	1	Yes	1	1	1	1	1	1	1	1	1	3	1	1
37	F	2	2	2	3	1	2	4	2	2	4	2	2	Yes	2	2	2	2	2	1	2	2	1	4	4	2
24	F	2	1	1	4	1	1	2	1	1	2	2	1	No	2	2	2	4	1	1	2	2	1	4	2	2
35	F	1	1	1	2	2	2	2	2	3	4	4	2	Yes	1	2	1	2	2	1	3	3	1	4	4	1
37	F	3	3	3	1	4	4	4	4	2	3	5	3	No	3	3	3	1	5	5	5	5	1	3	5	3
44	F	2	4	4	1	4	5	5	5	3	3	4	3	Yes	4	4	4	5	4	3	3	3	4	3	4	3
48	F	1	4	1	2	4	2	4	4	2	5	4	2	Yes	2	1	1	3	2	1	3	4	2	4	4	1
43	F	2	2	3	2	3	4	4	3	2	4	4	4	Yes	2	2	2	2	4	5	4	4	1	2	4	4
20	F	2	3	2	5	4	3	1	2	3	2	2	2	No	1	1	1	5	1	1	1	1	3	1	1	2
56	F	4	4	3	4	4	4	3	4	3	4	4	4	No	5	4	4	4	4	4	4	3	3	3	3	4
21	F	3	5	4	3	3	4	4	3	4	4	4	4	No	3	4	4	3	3	3	4	3	4	4	4	3
48	F	4	4	3	2	4	4	4	5	3	3	4	4	Yes	2	3	2	2	3	3	4	4	2	3	3	3
21	F	4	3	2	5	1	2	3	2	2	5	3	2	No	3	2	2	5	2	3	2	3	3	5	2	3
41	F	4	1	1	1	4	4	1	5	3	3	5	4	Yes	1	1	1	3	2	1	1	4	4	5	4	1
56	F	2	4	2	2	4	3	4	4	3	4	4	3	Yes	2	2	2	4	2	3	4	4	3	4	4	4
24	F	5	4	4	5	4	3	4	2	2	4	4	4	No	3	2	3	3	3	3	3	2	3	2	2	2
45	F	3	3	3	2	2	2	3	3	2	4	4	3	Yes	3	3	2	2	2	3	3	2	2	4	4	3
31	F	3	1	2	2	1	1	3	4	2	5	3	2	Yes	3	1	2	2	1	2	3	4	1	5	4	2
61	F	2	2	2	2	3	3	4	4	3	3	5	4	Yes	3	2	2	2	2	3	4	4	2	3	4	4
46	F	3	3	3	3	3	3	4	4	3	4	4	3	No	3	3	3	3	3	2	4	4	2	4	4	3
40	F	1	1	1	1	1	2	5	5	1	4	4	3	Yes	1	1	1	1	1	1	5	4	1	4	3	3
41	F	1	3	3	2	2	2	4	4	2	3	1	2	Yes	1	1	1	5	1	1	4	2	1	5	1	1
26	F	2	2	1	2	2	2	2	2	2	2	1	3	Yes	1	1	1	3	2	2	2	2	2	2	2	3
42	F	4	4	3	1	5	5	5	5	2	2	5	5	Yes	3	2	2	1	5	5	5	5	2	2	5	5
47	F	2	1	1	3	4	3	4	5	2	4	5	4	Yes	1	1	1	5	1	1	3	5	5	5	5	1
53	F	4	2	2	1	3	4	3	4	3	4	4	3	Yes	2	3	2	2	2	2	2	3	4	4	2	2
49	F	2	2	2	2	3	3	4	4	1	4	3	2	Yes	2	1	2	2	3	3	4	4	1	4	3	4
39	F	3	4	3	4	4	3	4	4	4	3	4	4	No	3	4	3	3	3	3	3	2	4	3	3	4
50	F	2	1	1	2	3	4	4	4	2	4	5	4	Yes	1	1	1	3	2	3	4	4	2	4	4	3
52	F	4	2	1	1	2	4	4	5	2	5	5	4	Yes	2	3	2	4	4	5	5	5	2	5	5	5
57	F	2	2	2	5	1	1	4	4	5	4	2	2	No	2	2	2	2	2	2	4	2	5	4	2	2
55	F	3	3	3	2	4	4	4	4	3	3	4	4	No	3	3	3	4	4	3	3	3	3	3	4	3
41	F	4	3	3	2	3	4	3	4	3	3	3	3	Yes	4	3	3	3	3	3	3	3	3	3	3	3
57	F	2	1	1	2	3	4	3	4	2	2	4	3	Yes	1	1	1	3	3	2	4	3	2	4	4	3
44	F	3	4	4	4	3	2	4	4	3	4	2	3	Yes	2	3	2	3	2	2	2	2	3	4	2	2
32	F	4	2	2	2	4	4	5	5	2	4	4	4	Yes	2	2	2	2	4	4	4	4	2	4	4	4
50	F	4	2	2	2	5	2	4	4	5	3	4	1	Yes	2	1	1	1	4	2	4	3	5	5	4	1
61	F	2	2	2	2	4	3	4	4	2	3	4	3	Yes	2	2	2	2	4	3	4	4	2	3	4	3
58	F	3	3	3	4	3	3	4	4	3	3	3	3	Yes	2	2	2	3	3	3	3	3	2	4	3	3
46	F	1	2	1	1	4	4	4	3	2	3	2	3	No	1	1	2	3	3	2	2	2	1	5	3	2
22	F	4	2	4	4	4	4	4	3	3	4	3	4	No	3	4	3	3	4	4	4	4	4	2	4	3
32	F	2	2	1	3	1	3	3	1	2	4	1	2	Yes	2	2	2	4	2	3	2	2	2	4	3	2
53	F	1	2	2	1	5	4	5	5	3	5	5	5	Yes	1	1	1	1	5	4	5	5	1	3	5	5
56	F	2	2	2	3	3	3	4	4	1	4	4	3	Yes	2	2	2	2	3	2	2	2	2	4	3	2
46	F	2	2	4	2	4	4	4	4	2	3	4	3	Yes	2	2	2	2	2	2	4	2	2	2	2	2
40	F	1	1	1	2	2	1	5	4	1	5	5	2	Yes	1	1	1	5	1	1	5	5	2	5	1	2
38	F	1	1	1	1	1	1	5	3	1	5	5	1	No	1	1	1	1	1	1	5	5	1	5	5	4
29	F	1	1	1	1	5	4	4	3	1	2	3	3	Yes	1	1	1	1	5	4	4	4	1	3	3	4
62	F	3	3	3	3	3	2	3	3	2	5	2	2	No	3	3	3	3	3	3	2	3	2	5	2	3
22	F	4	2	1	1	2	2	5	4	2	4	3	2	No	2	2	2	1	3	2	5	5	3	4	3	2
38	F	4	1	2	1	5	5	5	5	1	4	5	4	Yes	1	1	1	1	1	5	5	5	1	5	5	4
45	F	2	2	2	3	2	2	2	2	2	2	2	2	No	2	2	2	2	2	1	2	2	2	4	2	2
43	F	2	2	2	1	1	4	5	4	2	3	4	4	Yes	1	2	1	1	3	4	4	4	1	4	5	5
46	F	1	1	1	1	3	4	4	4	2	3	4	4	Yes	1	1	1	1	3	2	4	3	2	5	2	2
26	F	2	2	3	4	4	2	4	4	2	4	4	4	Yes	4	4	4	2	2	3	4	4	3	3	3	4
45	F	4	2	2	2	4	4	4	4	4	4	4	5	Yes	3	3	3	2	3	3	3	4	3	3	4	4
42	F	1	1	1	1	5	5	5	5	2	5	5	5	No	1	1	1	5	1	1	5	5	4	5	1	2
56	F	4	2	2	2	4	3	3	4	2	3	3	4	Yes	2	1	1	1	2	3	4	3	1	2	4	4
36	M	5	4	5	3	5	5	4	4	5	3	5	5	Yes	4	4	5	5	5	5	5	3	5	4	4	5
54	M	2	2	2	2	2	2	2	2	3	3	2	2	No	2	2	2	1	2	2	2	2	1	2	2	2
37	M	3	3	3	3	3	3	3	2	3	3	3	3	Yes	3	2	3	3	3	3	3	3	3	3	3	3
39	M	4	4	3	4	3	4	3	3	4	4	3	4	Yes	4	4	3	4	4	3	4	4	4	3	4	4
45	M	5	4	5	5	5	5	4	5	5	5	5	5	Yes	5	5	5	5	5	4	5	5	3	5	4	5
45	M	2	2	2	3	3	2	2	3	4	3	3	2	No	2	2	3	3	3	2	2	3	4	3	3	2
47	M	2	2	2	2	4	4	4	4	2	4	4	3	Yes	2	2	2	2	2	4	4	4	2	2	4	4
67	M	3	4	3	3	4	3	3	3	3	3	3	4	No	3	3	2	2	4	4	4	4	4	2	4	4
47	F	1	1	1	3	4	3	4	4	1	4	1	3	Yes	1	1	1	3	4	3	4	4	2	5	2	3
44	M	2	2	2	3	2	2	3	2	3	4	2	2	No	1	1	1	3	1	1	3	3	3	5	1	1
45	M	2	2	3	3	2	1	1	2	2	3	2	1	No	2	2	2	2	2	2	4	4	3	4	2	2
37	F	4	3	3	3	3	4	3	3	3	3	4	2	No	4	3	4	4	3	2	2	3	3	4	3	2
60	F	3	2	2	3	3	2	4	3	3	4	3	3	Yes	2	2	2	3	3	3	3	3	3	4	3	3
49	M	4	2	2	2	1	4	5	4	2	4	4	3	Yes	2	2	2	2	2	2	4	4	2	4	4	4
47	F	2	1	2	2	1	1	3	2	2	4	5	3	No	2	1	4	1	1	2	3	3	3	4	4	2
50	M	1	1	1	1	5	5	5	5	1	5	5	5	Yes	1	1	1	1	5	5	5	5	1	1	5	5
39	M	1	1	1	2	4	1	4	3	3	5	5	4	Yes	1	2	2	2	4	2	5	5	4	3	5	5
62	M	3	2	3	3	2	2	4	2	2	4	2	2	Yes	4	2	2	3	2	3	4	3	3	3	3	3
27	M	2	2	2	2	3	4	4	4	2	2	4	4	Yes	1	1	1	3	3	3	3	4	1	5	3	3
35	M	4	2	2	2	3	3	4	4	2	4	4	3	Yes	2	1	1	2	3	1	3	4	2	5	4	3
65	M	2	1	2	4	2	3	3	3	3	4	2	2	No	1	2	2	5	3	3	3	3	3	4	3	2
55	M	3	3	3	2	4	4	4	4	3	3	4	4	Yes	3	3	3	2	4	4	4	4	3	3	4	4
47	F	3	2	2	1	3	4	4	4	2	4	5	4	Yes	2	2	2	2	3	3	4	4	3	3	4	3
44	M	1	1	1	1	4	3	4	4	3	4	4	4	Yes	1	1	1	1	3	3	4	4	1	4	4	4
70	F	4	4	4	2	3	3	3	2	2	3	4	3	No	3	3	3	3	2	1	2	2	3	5	3	1
57	M	1	2	2	3	3	2	3	4	2	3	4	4	Yes	2	2	1	1	2	2	3	2	2	2	1	1
45	M	1	1	1	3	2	3	3	3	3	3	3	3	Yes	1	1	1	1	3	3	3	5	3	2	4	4
45	M	1	1	1	2	1	3	3	3	2	2	4	3	Yes	1	1	1	1	1	3	3	3	2	4	4	4
55	M	3	3	3	2	4	2	3	3	2	4	4	2	Yes	2	2	1	3	2	1	2	2	3	5	4	2
38	M	4	3	2	4	2	2	4	3	4	4	2	2	Yes	4	3	2	2	3	4	5	5	3	2	5	5
38	M	3	4	3	3	3	3	3	3	3	3	3	3	No	3	3	3	4	3	2	3	3	3	4	2	2
64	M	5	3	5	1	5	4	3	3	1	4	2	5	Yes	2	2	2	2	4	3	2	2	1	3	1	4
20	F	2	2	2	3	3	2	4	3	2	3	4	4	Yes	1	1	1	1	3	3	4	4	1	4	5	4
44	M	2	1	1	1	4	3	3	4	2	5	5	4	Yes	2	1	1	2	2	4	2	4	1	5	5	4
39	M	2	2	2	2	3	2	5	3	3	4	4	3	No	4	3	4	2	3	4	5	4	3	3	4	3
35	F	1	1	1	1	1	1	3	2	2	4	3	3	Yes	1	1	1	3	1	1	3	4	1	3	5	4
54	M	2	1	1	3	1	1	1	3	1	3	4	1	Yes	1	1	1	3	3	3	3	1	1	5	1	1
34	M	4	5	2	1	5	4	5	5	2	4	4	5	Yes	3	3	3	3	3	3	3	3	3	3	3	4
55	M	4	2	1	2	4	4	4	4	2	4	4	4	No	4	1	2	2	3	3	4	4	3	4	4	3
31	F	2	3	2	2	3	2	4	4	2	3	2	4	Yes	2	3	2	2	3	2	3	2	2	2	2	4
67	F	4	3	3	2	4	4	4	4	4	3	4	4	Yes	4	2	2	2	2	3	4	4	3	2	4	4
28	F	4	4	3	4	3	4	5	3	4	4	4	3	No	4	3	3	4	4	3	4	4	3	3	3	4
22	F	2	3	3	2	3	3	4	3	3	3	3	4	No	2	3	3	3	3	3	4	3	3	3	3	2
38	M	3	3	3	2	4	2	2	3	2	2	3	3	No	3	3	3	2	2	3	3	2	2	2	2	2
53	F	4	2	2	3	2	2	2	2	3	4	2	1	No	2	2	2	4	2	2	2	2	3	4	2	1
57	M	4	3	2	2	3	2	2	4	3	4	2	2	Yes	2	2	2	3	4	3	4	4	2	4	3	2
34	F	1	1	1	4	1	1	1	1	3	5	1	1	Yes	1	1	1	3	5	3	4	3	3	3	4	4
51	M	2	2	2	2	3	4	4	4	2	3	4	3	No	1	1	1	1	1	1	1	1	1	5	1	1
46	F	2	4	2	1	5	4	4	5	4	3	5	4	Yes	2	3	2	2	4	3	4	5	4	4	5	4
44	F	2	2	2	2	3	3	5	4	2	3	4	3	Yes	2	2	2	2	3	3	4	4	2	3	3	3
52	F	2	3	4	2	2	3	4	3	4	3	4	3	Yes	2	3	3	2	3	2	2	2	3	4	2	2
58	M	1	1	1	1	5	3	4	4	2	5	4	4	Yes	1	1	1	5	5	1	4	4	2	5	4	4
48	M	5	1	5	3	3	3	3	1	3	3	1	1	Yes	3	1	1	5	1	3	1	1	3	5	1	1
45	M	4	2	1	1	4	4	4	4	2	3	4	4	Yes	4	1	2	1	4	4	4	4	1	4	4	4

## Sheet: raw data(Robot-High)
age	sex	Q1	Q2	Q3	Q4	Q5	Q6	Q7	Q8	Q9	Q10	Q11	Q12	BehaviorQ	Q1	Q2	Q3	Q4	Q5	Q6	Q7	Q8	Q9	Q10	Q11	Q12
33	M	5	3	4	4	4	4	3	4	3	4	3	4	Yes	2	4	3	3	5	3	5	4	4	3	4	5
47	M	3	4	3	4	4	3	3	2	3	4	3	3	No	3	4	3	3	3	4	2	3	3	4	3	3
29	F	4	4	4	4	4	4	4	4	4	4	4	4	No	4	4	4	4	4	4	4	4	4	4	4	4
40	M	3	2	2	2	4	3	4	3	3	3	3	3	Yes	3	3	3	3	3	3	3	4	4	3	3	4
39	M	4	4	4	4	4	3	4	3	3	5	4	4	Yes	5	4	3	4	3	3	4	4	3	4	4	3
52	M	2	2	1	1	2	3	4	4	2	4	4	4	Yes	1	1	1	1	3	4	4	4	1	2	4	5
54	M	4	1	1	1	4	5	5	1	1	1	5	4	Yes	1	1	1	1	5	4	5	5	1	4	5	5
26	M	2	2	2	2	2	3	4	3	2	2	4	3	Yes	3	2	2	2	4	4	4	3	2	2	4	4
51	M	1	1	1	1	5	5	5	5	1	4	5	5	Yes	1	1	1	1	4	3	3	4	1	5	4	4
45	M	2	1	1	3	3	3	3	3	4	4	2	3	Yes	2	2	2	3	3	3	3	3	3	3	3	3
40	M	2	2	2	2	2	3	3	3	2	3	3	3	Yes	2	2	2	2	2	3	3	3	2	3	3	3
55	M	2	1	1	3	1	2	3	4	3	5	4	3	Yes	1	1	1	1	3	3	4	5	1	4	4	4
44	M	5	2	1	5	2	4	5	5	1	5	5	1	No	1	1	1	5	1	3	5	5	1	5	5	1
49	M	1	1	1	1	3	3	5	5	1	5	5	4	Yes	1	1	1	1	5	3	5	5	3	4	5	4
44	M	4	2	3	2	4	3	3	3	2	3	4	3	Yes	2	2	2	2	4	3	3	4	3	4	3	2
33	M	5	2	2	2	4	3	4	4	2	5	4	4	Yes	2	2	2	2	4	4	4	4	2	5	5	4
45	M	2	2	2	3	3	3	3	4	3	3	3	3	Yes	1	1	1	1	4	3	4	4	2	2	4	3
51	M	1	1	1	1	1	5	5	5	1	2	5	5	Yes	1	1	1	1	3	5	5	5	1	2	5	5
36	M	4	4	4	4	3	4	3	3	4	3	3	3	No	4	4	4	3	4	3	3	3	3	4	3	3
19	M	1	1	1	2	3	2	4	3	2	2	4	3	No	1	1	1	1	3	2	4	3	2	2	4	3
46	M	2	2	2	3	3	3	3	3	3	5	1	2	No	2	2	2	3	3	3	3	2	3	4	3	2
36	M	1	1	1	1	1	2	3	3	2	3	3	3	No	2	2	2	2	2	3	3	3	3	3	3	3
42	M	2	2	1	4	1	1	2	2	2	4	1	1	Yes	1	1	1	3	1	4	3	4	2	4	2	2
55	M	1	1	1	4	1	3	4	4	3	3	2	2	No	2	1	1	3	1	4	3	3	1	4	3	3
56	F	4	4	4	3	4	3	3	3	4	3	3	2	No	4	4	4	3	3	2	2	2	3	3	3	2
37	M	1	1	1	1	5	4	4	4	1	4	5	5	Yes	1	1	1	1	5	5	5	5	1	5	5	5
45	M	3	3	3	2	4	3	4	4	3	3	4	3	Yes	3	3	4	2	4	4	4	4	4	3	4	4
72	M	1	1	1	3	3	3	1	1	3	5	1	1	No	1	1	1	3	3	3	1	3	3	5	3	1
66	M	3	3	2	3	3	3	3	3	3	3	3	2	No	2	2	2	3	3	3	3	3	3	3	3	3
39	M	4	4	4	2	3	4	4	4	3	3	4	4	No	3	3	4	4	4	4	4	5	4	2	4	4
69	M	3	3	3	3	3	3	3	3	3	3	3	3	Yes	3	3	3	3	3	3	3	3	3	3	3	3
38	M	2	2	1	1	2	1	4	2	2	5	4	3	Yes	2	2	1	1	5	4	4	4	2	3	5	5
72	M	3	3	3	2	3	3	4	4	3	4	4	3	Yes	2	2	2	2	3	3	4	4	3	4	4	3
58	M	4	4	3	2	2	4	4	4	3	3	4	4	No	3	4	4	2	4	4	4	4	2	3	3	4
47	M	5	4	3	2	4	4	4	3	3	2	3	3	Yes	4	3	2	2	4	4	4	4	4	4	3	4
48	M	4	1	1	2	3	4	4	4	4	2	4	4	Yes	2	2	1	2	4	4	4	4	3	2	4	4
51	M	4	3	2	2	2	4	4	1	5	1	2	2	No	2	2	2	2	2	1	2	2	1	2	3	4
49	M	4	3	2	2	2	3	4	2	2	3	4	4	Yes	4	4	5	1	3	4	4	5	3	2	5	5
54	M	1	1	1	3	3	1	5	1	3	5	1	1	Yes	1	1	1	5	1	1	3	1	5	5	1	1
52	M	3	3	2	2	3	3	4	4	2	3	3	3	Yes	2	2	2	2	3	4	4	4	3	3	4	4
61	M	2	1	1	1	4	3	3	3	4	4	1	1	Yes	1	1	1	1	4	2	2	1	1	4	1	1
62	M	2	3	2	4	4	4	4	4	2	2	4	4	Yes	2	2	2	2	4	4	4	4	3	2	4	4
65	M	4	2	2	3	4	4	4	4	2	3	3	4	No	4	4	4	3	4	2	4	3	3	4	3	4
39	M	2	2	3	4	2	2	3	4	4	4	4	3	Yes	1	1	1	1	1	3	3	3	1	1	1	5
34	M	2	3	2	3	3	3	3	3	3	4	2	4	Yes	4	3	4	3	4	3	3	4	3	4	3	3
47	M	2	2	2	2	4	3	3	3	4	4	4	2	Yes	2	1	1	1	5	4	4	4	3	3	2	4
59	M	3	2	2	3	4	3	3	4	3	4	3	3	Yes	2	2	2	3	2	2	3	3	3	4	3	3
52	M	3	3	3	3	2	2	1	2	2	4	4	1	No	2	2	2	4	2	2	2	2	2	5	1	1
59	M	2	2	2	2	3	3	3	4	2	4	4	3	Yes	2	3	1	2	2	4	5	4	2	4	4	4
17	M	2	1	1	3	1	1	3	1	2	5	4	1	Yes	1	1	1	3	3	2	3	4	1	5	5	2
30	M	3	4	3	4	4	3	4	4	4	3	4	3	No	2	2	1	4	4	3	2	3	2	4	4	3
64	M	2	2	2	2	4	3	4	4	2	3	3	3	Yes	3	3	3	2	4	3	3	3	2	4	3	3
49	M	3	1	1	1	4	3	2	1	3	5	2	2	Yes	4	3	2	1	5	4	4	4	2	4	5	4
53	M	1	1	1	1	1	2	4	4	1	4	1	1	No	1	1	1	4	1	1	1	1	1	5	1	1
33	M	2	2	2	5	2	2	2	2	2	2	3	3	No	1	1	2	5	2	2	2	1	5	2	2	2
44	F	3	3	3	3	3	3	3	3	3	3	3	3	No	4	3	3	3	3	3	3	3	3	3	3	3
21	F	3	4	4	4	3	4	3	4	4	3	4	3	No	4	4	4	3	4	4	5	4	4	4	3	4
30	F	3	2	3	2	2	3	3	4	2	3	4	4	Yes	3	2	2	3	3	3	4	4	2	3	4	4
37	F	3	3	3	3	3	3	4	3	3	3	3	3	No	3	3	3	4	3	3	3	3	3	4	3	3
53	F	1	1	2	4	2	2	4	3	2	5	2	1	Yes	1	1	1	4	2	1	3	3	2	4	1	1
59	F	3	4	2	1	3	3	4	4	2	4	4	2	Yes	2	3	2	1	3	4	4	4	2	3	4	3
33	F	1	1	1	1	5	5	2	5	2	2	5	5	Yes	1	1	1	1	5	5	4	5	1	1	5	5
43	F	5	4	1	4	1	2	2	2	5	3	3	3	No	1	1	1	1	2	1	3	3	3	3	3	3
32	F	4	2	2	2	4	5	5	5	2	4	5	5	Yes	4	2	2	2	4	5	5	5	2	5	5	5
61	F	3	3	3	2	3	3	4	4	2	3	3	3	Yes	3	3	3	2	3	3	3	3	2	4	3	3
25	F	1	1	1	2	2	1	2	1	1	4	4	1	Yes	1	1	1	1	2	1	3	5	1	2	4	3
51	F	4	4	3	2	3	4	3	4	3	3	4	3	Yes	4	3	2	2	3	4	4	3	3	2	4	3
43	F	2	2	1	1	5	5	3	5	2	5	5	5	Yes	2	3	1	1	5	5	5	5	1	4	5	5
43	F	2	2	3	1	2	2	4	3	2	4	4	3	Yes	2	2	3	2	4	3	4	3	2	4	4	3
39	F	2	2	3	1	4	4	2	2	3	1	4	4	Yes	1	1	1	1	4	4	2	2	1	2	5	5
22	F	2	1	2	1	3	3	5	5	1	5	3	3	Yes	4	2	1	1	5	5	4	5	1	3	5	5
32	F	1	2	2	2	3	3	4	3	4	3	2	3	Yes	1	1	1	2	4	3	4	3	3	2	2	3
67	F	4	3	4	2	3	4	4	4	3	3	4	4	Yes	4	4	4	2	4	4	4	4	3	2	4	4
51	F	3	2	2	2	3	3	3	3	3	4	3	3	No	3	3	3	2	4	4	4	4	3	2	4	4
54	F	4	3	3	2	3	3	4	3	3	2	2	2	No	2	2	1	2	3	3	4	4	2	3	4	2
40	F	1	2	2	3	2	2	2	2	2	5	1	1	Yes	1	1	2	3	3	2	2	1	2	5	2	1
33	F	2	2	1	2	2	2	4	4	2	3	4	3	Yes	1	1	1	3	1	3	4	4	2	4	4	3
36	F	4	3	2	2	4	4	4	4	3	4	4	4	Yes	4	2	3	2	4	5	4	4	3	4	5	4
44	F	1	1	1	1	4	4	4	5	2	4	4	4	Yes	2	2	2	1	4	4	4	5	3	4	4	4
49	F	4	3	3	1	4	4	4	5	2	1	5	4	Yes	4	4	2	1	5	5	5	5	1	1	5	5
19	F	1	1	1	1	1	1	2	2	1	1	1	1	Yes	1	1	1	1	2	2	1	1	1	1	1	1
25	F	3	2	2	2	4	2	3	2	2	3	3	2	Yes	3	2	2	2	4	2	3	2	3	2	2	2
48	F	4	3	2	2	4	4	4	4	2	4	4	3	No	5	3	3	2	4	4	5	3	2	4	4	2
40	F	2	4	4	3	4	4	2	4	4	4	4	4	Yes	2	3	2	2	2	2	2	4	4	4	3	4
45	F	3	3	3	3	3	3	3	3	3	3	1	2	Yes	3	3	3	3	3	3	4	3	3	3	3	4
49	F	3	3	3	1	3	3	3	4	3	3	4	3	Yes	3	3	3	1	4	3	4	4	3	3	4	4
39	F	3	4	4	3	4	3	3	4	3	3	3	3	No	3	3	4	4	4	3	4	4	3	3	4	3
63	F	3	3	3	3	3	3	3	3	3	3	3	3	No	3	3	3	3	3	3	3	3	3	3	3	3
50	F	1	1	1	3	3	1	4	4	1	5	3	1	Yes	1	1	1	1	3	1	4	4	1	5	3	1
24	F	5	4	4	1	1	3	4	2	2	1	5	4	No	2	2	5	4	1	3	5	4	1	4	1	2
69	F	1	1	1	1	3	3	4	4	2	4	2	3	Yes	1	1	1	1	1	2	5	5	1	4	2	4
48	F	4	2	3	1	4	4	4	4	2	4	4	4	Yes	4	2	2	1	4	5	5	4	1	3	4	4
50	F	2	3	2	2	4	3	4	3	2	3	4	3	Yes	2	1	2	2	3	4	4	4	1	2	4	4
34	F	4	4	4	2	3	3	4	4	3	2	4	4	No	4	4	4	2	3	4	4	4	2	2	4	4
69	F	2	2	2	2	4	4	4	4	2	3	4	4	Yes	4	2	2	2	4	4	4	4	2	3	4	4
34	F	4	4	4	1	4	4	3	2	2	2	5	4	Yes	4	4	4	1	4	4	4	4	1	1	5	4
35	F	2	2	2	2	3	3	3	3	3	2	3	2	Yes	2	2	1	1	4	5	4	5	2	1	4	5
30	F	4	3	3	3	3	3	3	4	3	3	3	3	Yes	3	3	3	2	4	3	3	4	2	3	4	4
31	F	1	3	1	1	3	4	4	3	3	4	4	3	Yes	1	1	1	1	1	4	3	4	2	4	4	3
50	F	3	3	2	3	2	2	2	2	3	4	2	2	Yes	2	3	2	3	2	3	2	2	3	4	2	3
34	F	2	2	2	2	2	2	4	4	3	5	2	3	Yes	2	2	2	2	2	3	3	4	2	3	3	3
47	F	2	2	3	3	3	3	3	2	3	3	3	3	Yes	3	2	2	2	3	3	3	3	2	3	3	3
34	F	1	1	1	1	1	4	4	4	2	5	3	3	Yes	2	1	1	1	4	4	4	4	2	4	4	3
40	F	4	4	5	2	4	3	4	3	4	2	4	4	Yes	4	4	3	3	4	4	4	3	2	3	4	4
37	F	3	4	3	2	4	4	3	3	3	3	3	3	Yes	3	2	2	2	3	3	3	2	3	2	3	3
45	F	3	4	4	2	3	3	4	4	4	3	4	3	Yes	3	2	3	3	3	3	4	3	3	4	4	3
29	F	4	4	4	2	4	4	4	4	4	2	5	5	Yes	4	4	4	2	4	4	4	4	2	2	5	4
40	F	5	2	3	3	2	4	4	3	3	4	4	2	No	4	4	4	2	3	4	4	5	4	2	4	4
43	F	1	1	1	1	1	1	1	1	1	3	1	1	Yes	1	4	1	1	2	3	3	3	1	3	3	3
31	F	3	3	2	2	3	2	3	2	3	3	2	2	Yes	2	4	2	3	3	2	3	3	3	3	3	2
52	F	3	3	2	2	3	3	4	4	2	3	4	4	Yes	2	2	2	2	3	3	4	4	3	3	4	4
33	M	3	3	2	4	3	3	3	3	3	3	3	3	No	3	3	3	4	3	3	3	3	3	3	3	3
38	M	2	2	2	1	4	3	4	5	2	3	5	3	No	3	2	2	1	4	2	5	5	2	3	5	3
41	M	3	2	4	3	3	3	5	3	4	3	3	3	No	3	3	4	2	4	3	3	3	4	3	3	4
47	M	2	2	2	2	3	3	3	3	2	3	4	3	No	2	2	3	3	4	3	3	3	3	4	4	3
57	M	5	4	4	4	3	4	2	5	4	2	4	4	No	2	2	2	4	2	3	2	2	4	2	2	2
53	M	4	3	3	4	3	3	3	4	3	3	3	4	No	3	2	2	1	4	3	3	4	2	4	4	4
48	F	4	1	1	1	1	4	4	1	3	2	2	2	Yes	3	1	1	2	2	4	3	2	3	3	2	2
35	M	3	2	1	3	1	1	2	2	2	3	3	2	Yes	1	4	1	2	3	3	2	2	2	2	4	3
35	F	3	3	3	2	4	3	3	4	3	3	3	4	No	2	3	3	3	3	3	3	4	3	3	3	4
30	M	2	3	3	2	2	3	2	4	2	2	2	3	Yes	2	3	3	2	2	3	3	2	2	4	2	2
54	M	5	4	3	2	1	2	3	4	5	4	3	2	Yes	5	4	3	2	1	2	3	4	5	4	3	2
52	M	4	4	4	2	4	4	4	3	3	4	4	4	Yes	4	4	4	2	4	4	4	4	4	4	4	4
45	F	2	3	3	1	5	5	5	1	2	5	5	4	Yes	1	3	3	2	5	5	5	4	2	4	5	5
39	M	2	2	2	2	2	3	2	2	2	3	3	3	Yes	2	2	2	2	3	3	4	2	3	3	3	3
64	M	2	3	3	3	3	4	3	2	4	3	3	3	No	4	4	4	3	4	3	3	3	3	3	3	3
71	F	1	1	1	1	2	4	3	3	1	1	5	5	Yes	1	1	1	1	3	4	4	4	2	1	5	5
57	M	3	3	3	3	3	3	3	3	3	3	3	3	No	3	3	3	3	3	3	3	3	4	3	3	3
70	M	1	2	2	2	4	3	3	3	2	3	4	3	Yes	2	2	1	2	4	3	3	3	2	4	3	3
52	M	1	1	1	2	1	1	1	4	1	5	3	1	Yes	1	1	1	1	1	1	5	1	1	5	5	1
39	F	3	3	3	2	1	3	4	4	1	3	3	3	No	3	3	3	2	3	3	4	4	1	3	3	3
41	M	4	4	4	2	3	2	3	2	4	3	2	2	Yes	4	4	4	2	3	3	2	3	4	2	2	2
74	M	1	3	2	1	5	4	5	4	2	4	4	4	Yes	1	2	2	1	5	4	5	4	1	4	4	4
52	F	2	3	2	2	4	4	4	4	1	4	5	4	Yes	4	4	2	1	4	5	4	4	1	4	5	4
39	M	2	2	1	2	2	1	1	2	1	2	1	1	Yes	2	1	1	2	1	1	2	1	1	1	1	1
51	M	4	4	3	2	4	3	5	4	2	2	4	3	Yes	2	4	3	2	4	3	4	4	1	3	4	3
59	M	3	2	2	2	3	3	4	4	2	3	4	3	Yes	2	2	2	2	3	3	4	4	2	3	4	3
51	M	2	2	2	2	3	3	3	4	3	4	4	3	Yes	2	2	2	2	2	2	2	4	2	4	4	3
50	M	3	2	3	3	3	3	3	4	2	3	3	3	No	2	2	3	4	3	2	2	3	2	4	3	3
43	M	1	1	1	1	1	3	5	5	3	5	3	3	Yes	1	4	1	1	4	4	5	5	3	2	4	4
49	M	4	2	2	3	3	2	2	3	4	3	3	3	No	3	2	3	3	3	3	3	2	5	3	3	3
43	F	4	2	2	2	2	3	4	3	2	4	4	3	Yes	2	2	2	2	3	3	4	3	3	3	4	3
32	F	3	3	3	2	4	4	4	4	4	4	4	4	Yes	2	3	3	2	4	4	4	4	3	3	4	3
45	F	4	3	3	1	4	4	4	4	2	4	4	2	Yes	2	2	2	2	5	5	5	5	2	4	5	2
54	M	2	2	2	2	3	3	4	4	3	2	4	3	Yes	1	1	1	2	2	3	4	4	2	4	4	3
46	M	1	1	1	1	1	2	2	2	1	2	3	2	Yes	1	1	1	4	1	2	4	3	1	3	4	3
33	F	3	4	4	2	3	4	4	4	2	4	4	3	Yes	3	5	4	2	4	4	4	4	2	3	4	3
42	M	2	2	2	2	3	3	3	3	2	3	3	2	Yes	2	2	2	2	3	3	3	3	2	3	3	3
69	M	3	1	1	2	3	3	4	3	3	3	3	3	Yes	1	1	1	1	4	3	4	3	3	4	4	4
51	M	2	2	2	2	4	3	4	3	4	3	2	4	Yes	1	1	1	5	5	5	5	5	1	2	2	4
56	M	3	2	1	1	4	4	5	4	3	4	4	4	No	1	1	1	1	4	4	5	5	1	4	4	4
32	M	4	5	4	4	2	2	4	2	4	3	2	2	Yes	5	4	4	2	2	2	3	2	4	3	2	2
31	M	4	3	2	1	5	4	4	5	1	3	5	4	No	3	2	2	2	5	4	5	3	1	3	5	2
67	M	4	4	4	4	3	4	4	4	4	4	4	2	No	4	4	4	4	2	2	3	4	4	4	4	4
26	F	4	2	3	4	4	3	4	4	3	3	4	3	Yes	4	4	2	2	4	3	4	4	3	3	4	3
63	F	4	4	2	2	3	2	3	4	2	2	4	4	Yes	3	2	2	3	3	4	4	4	2	4	3	2
46	M	4	2	2	2	4	3	4	4	2	2	4	3	Yes	3	3	2	3	3	2	3	4	2	3	4	3
29	M	4	5	4	3	4	3	5	5	5	5	5	5	Yes	3	5	4	1	5	5	5	5	4	3	5	5
57	M	1	1	1	1	1	2	1	1	1	1	1	1	Yes	1	1	1	1	1	2	2	2	1	1	1	1
53	F	4	1	1	2	4	4	5	4	3	4	4	3	Yes	4	2	1	3	3	4	4	5	1	2	5	5
58	M	1	1	1	1	5	4	5	4	3	3	4	3	Yes	1	1	1	1	4	4	4	4	3	3	5	4
69	M	3	3	3	2	4	3	4	4	2	4	4	2	Yes	3	3	3	2	3	3	5	5	1	3	4	3
49	M	1	1	1	1	1	4	4	4	1	3	5	4	Yes	1	1	1	1	4	4	4	4	1	2	4	4
44	M	3	4	3	1	3	4	4	4	3	3	4	3	Yes	3	2	3	1	3	4	4	4	3	3	4	4
44	M	1	1	1	1	5	4	4	4	1	2	4	4	Yes	1	1	1	1	5	4	4	4	2	2	4	4
38	M	4	3	2	2	3	2	3	2	2	4	4	3	Yes	3	2	2	1	3	3	3	4	2	4	4	2
47	M	3	3	3	2	3	3	3	4	3	3	4	2	Yes	3	4	2	2	3	2	3	4	3	4	3	3
31	F	1	2	1	1	4	4	4	4	3	4	4	3	Yes	1	1	1	4	4	4	4	4	2	4	5	4
45	F	3	2	2	1	5	5	5	5	2	2	5	5	Yes	2	1	1	2	4	5	5	5	2	2	5	5

## Sheet: raw data(Robot-Low)
age	sex	Q1	Q2	Q3	Q4	Q5	Q6	Q7	Q8	Q9	Q10	Q11	Q12	BehaviorQ	Q1	Q2	Q3	Q4	Q5	Q6	Q7	Q8	Q9	Q10	Q11	Q12
50	M	3	3	3	3	3	3	3	3	3	2	3	3	No	2	3	4	3	3	3	3	3	3	3	3	2
53	M	2	2	3	2	4	3	3	3	1	3	2	2	Yes	2	3	3	2	3	3	4	3	1	3	3	3
39	M	3	3	2	2	2	4	3	3	3	3	4	3	Yes	3	2	3	2	3	4	4	3	3	3	4	4
28	M	3	3	3	3	3	3	3	3	3	3	3	3	Yes	3	3	3	3	3	3	3	3	3	3	3	3
56	M	3	3	3	2	4	4	3	4	2	3	3	3	Yes	1	1	1	1	1	3	1	4	1	5	1	3
42	M	2	2	2	4	1	1	2	1	3	4	2	2	Yes	2	1	1	3	1	1	3	4	3	5	2	1
60	M	3	3	4	3	4	4	3	4	3	4	4	4	No	4	3	4	3	4	4	3	4	4	3	4	4
38	M	2	2	2	3	2	2	4	3	3	4	4	3	Yes	2	1	1	1	5	3	4	4	3	4	4	4
43	M	2	2	2	3	3	3	3	3	2	4	3	3	No	2	2	2	4	3	3	3	2	3	4	3	3
42	M	2	2	3	1	4	4	3	3	2	3	2	3	Yes	3	3	4	2	5	4	3	4	2	2	3	2
52	M	3	3	3	2	3	3	3	3	3	3	3	3	Yes	3	3	3	3	4	3	3	4	3	3	3	3
48	M	1	1	1	3	3	3	3	4	3	3	4	3	Yes	1	3	1	4	2	1	3	4	3	4	3	2
45	M	3	3	3	3	2	3	3	3	3	3	4	2	Yes	3	3	3	3	3	3	3	3	3	3	3	4
47	M	2	2	1	2	3	2	3	2	1	3	4	2	Yes	1	2	1	2	3	2	4	4	1	3	3	2
44	M	1	1	1	2	2	3	3	3	3	3	3	3	Yes	3	2	2	2	3	3	3	3	2	2	3	3
60	M	2	2	2	3	3	2	3	3	3	5	2	1	Yes	2	2	2	3	1	2	2	3	4	5	2	2
54	M	2	1	2	1	3	3	4	3	1	3	3	2	Yes	1	1	1	1	3	3	4	4	1	3	3	3
38	M	4	4	4	2	4	4	4	4	4	4	4	4	Yes	2	2	2	2	4	4	4	4	4	4	4	4
33	M	3	2	2	3	2	3	4	4	3	4	3	3	Yes	3	2	2	2	2	2	4	4	3	4	4	3
50	M	3	5	4	3	3	3	3	4	2	2	3	2	No	3	4	3	2	3	2	3	3	3	4	3	2
29	M	2	3	2	2	4	3	4	4	2	2	4	3	Yes	3	3	2	2	2	3	4	3	2	3	4	4
45	M	2	3	4	1	2	2	4	4	1	3	4	4	No	3	2	2	1	3	4	4	3	1	3	4	4
54	M	2	2	2	3	3	2	4	4	2	4	4	2	No	2	2	2	2	3	2	4	4	2	5	4	2
21	M	1	1	1	1	5	3	3	3	3	3	3	3	Yes	1	1	1	1	3	3	3	3	3	3	3	3
29	M	2	2	4	3	2	3	3	3	2	3	2	4	Yes	3	3	1	2	4	4	4	4	2	4	3	4
39	M	2	2	2	4	1	1	2	3	2	4	1	1	Yes	1	1	1	3	1	1	2	2	2	5	2	1
70	M	3	3	2	2	3	3	3	2	2	3	3	3	Yes	3	3	3	2	4	4	3	3	2	3	2	3
48	M	1	1	1	1	3	3	5	3	2	5	4	1	No	1	1	1	1	1	2	3	3	1	5	4	1
55	M	2	2	2	3	3	2	3	3	3	3	3	3	Yes	2	2	2	3	2	2	2	2	2	3	3	3
53	M	2	2	2	2	4	3	4	4	2	4	4	3	Yes	2	2	2	2	4	3	4	4	2	4	4	4
58	M	1	1	1	1	3	3	2	4	1	1	4	3	Yes	1	1	1	1	4	3	3	4	1	3	4	3
37	M	3	2	5	2	4	4	3	4	2	3	5	4	Yes	4	3	2	1	4	3	4	5	2	3	4	3
58	M	3	3	3	2	3	3	4	3	3	4	3	3	Yes	2	2	2	2	3	2	4	4	2	4	4	3
50	M	2	2	2	3	4	3	4	3	3	4	3	3	No	2	2	2	4	3	3	3	3	2	5	3	2
31	M	3	4	4	3	3	3	3	4	3	3	3	3	No	3	3	4	3	3	3	4	3	3	3	3	3
46	M	2	2	1	1	3	4	3	4	3	4	4	4	Yes	2	2	2	2	3	3	3	4	3	4	4	3
46	M	2	2	2	2	4	3	4	4	2	4	4	3	Yes	2	2	2	2	4	4	4	4	4	4	4	4
34	M	3	3	3	2	3	3	4	4	2	3	4	3	Yes	3	3	3	2	4	3	4	4	3	3	4	3
53	M	4	2	2	2	5	4	4	4	1	3	5	4	No	2	2	2	2	4	4	4	3	2	4	3	4
49	M	2	2	2	2	3	3	3	4	2	2	5	3	No	1	1	1	3	3	2	3	4	2	4	4	3
47	M	3	3	3	3	2	2	4	3	2	2	3	3	No	4	3	2	4	3	2	2	3	4	3	3	3
50	M	3	3	4	3	2	3	3	3	3	3	3	4	No	3	3	4	3	3	3	3	3	4	2	3	3
40	M	4	4	4	2	4	4	4	4	2	4	4	4	Yes	4	2	2	2	4	4	4	4	2	4	4	4
47	M	1	1	1	5	1	1	5	5	1	5	1	1	Yes	1	1	1	1	1	1	1	1	1	5	5	1
51	M	4	4	3	4	3	4	4	4	4	4	4	4	No	3	4	4	3	3	3	2	4	4	4	4	4
35	M	1	2	1	2	4	4	5	4	2	4	2	2	Yes	2	1	2	2	4	4	4	4	3	4	4	3
47	M	3	4	4	2	4	4	3	3	3	3	3	3	Yes	3	3	2	2	4	4	4	4	3	3	4	4
55	M	1	2	2	4	4	3	4	4	3	5	4	3	Yes	1	2	1	3	4	3	4	4	3	4	5	3
58	M	2	2	2	2	3	3	4	4	2	4	4	4	Yes	2	2	2	2	4	4	4	4	3	4	4	4
33	M	3	4	3	2	2	2	2	4	4	4	4	2	No	2	4	4	4	3	4	3	4	4	4	3	2
53	M	2	2	2	4	3	4	4	4	4	4	4	4	No	2	2	2	4	3	2	4	3	4	4	4	4
68	M	1	2	1	3	1	3	2	2	4	4	4	2	Yes	1	1	1	3	1	2	2	2	4	4	3	2
38	M	1	1	1	1	1	1	4	4	2	2	1	1	Yes	1	1	1	1	4	1	3	1	1	1	1	1
65	F	4	3	3	3	3	3	3	3	3	3	4	3	Yes	3	3	3	3	3	3	4	3	3	4	3	3
34	F	2	4	1	4	3	2	4	1	1	5	3	2	Yes	1	5	1	4	1	2	3	1	1	5	2	1
40	F	1	1	1	1	3	3	3	3	2	3	3	2	Yes	1	1	1	1	3	2	3	3	2	3	2	2
63	F	2	1	2	3	3	1	2	4	3	3	3	1	No	2	1	1	1	3	3	2	2	1	2	2	1
33	F	4	4	2	2	3	3	5	5	2	3	4	4	Yes	2	1	3	2	2	3	5	5	2	4	2	2
50	F	1	1	1	1	3	3	4	3	3	4	4	3	Yes	1	1	1	1	2	2	2	3	3	4	3	2
44	F	2	2	2	2	2	2	3	3	3	3	3	3	No	2	2	2	3	3	3	3	3	3	3	3	3
37	F	1	1	1	2	4	4	4	4	3	2	4	4	Yes	1	1	1	1	5	4	5	5	3	2	5	5
29	F	3	3	3	4	4	5	5	4	4	3	4	4	Yes	4	3	3	3	4	3	3	4	3	4	4	4
22	F	3	4	3	4	4	4	4	4	3	4	4	4	Yes	4	4	2	2	4	4	3	4	3	4	5	5
45	F	2	3	2	2	1	4	4	4	2	3	4	4	Yes	2	3	2	3	3	4	5	4	2	3	3	4
49	F	2	2	2	2	2	2	3	2	2	2	3	3	Yes	2	2	2	2	3	3	3	3	3	3	3	3
29	F	2	2	3	4	4	3	4	4	3	4	4	3	No	2	2	2	4	3	3	4	5	3	5	3	5
32	F	4	1	2	1	4	2	4	4	1	3	4	4	Yes	4	1	1	1	1	3	3	4	1	5	5	3
37	F	1	3	2	3	4	4	3	4	3	4	5	4	No	1	1	1	3	1	1	5	4	1	2	1	1
64	F	3	3	3	2	4	4	3	4	2	2	4	4	Yes	3	4	4	2	3	3	4	4	3	3	4	4
46	F	3	3	3	4	3	3	3	3	3	3	3	3	Yes	4	3	3	3	3	3	3	3	3	4	3	3
48	F	3	3	3	2	3	3	3	4	3	2	4	3	Yes	3	2	2	1	3	3	4	4	3	4	4	2
32	F	4	3	2	3	4	4	4	4	3	2	4	4	Yes	2	2	2	3	3	3	3	4	3	4	4	4
64	F	2	2	2	1	3	4	4	4	2	1	5	4	Yes	2	2	2	1	3	5	5	4	2	2	4	4
29	F	3	2	2	2	3	3	4	4	3	5	4	2	Yes	2	3	1	2	3	3	4	4	3	5	4	4
49	F	3	4	1	2	5	3	4	4	2	2	5	2	Yes	1	1	2	1	4	4	4	2	2	5	2	5
37	F	4	4	3	2	3	4	4	3	2	3	3	2	Yes	4	3	3	3	2	3	2	3	2	3	2	3
23	F	3	3	3	3	3	3	3	3	3	3	3	3	Yes	3	3	3	3	3	3	3	3	3	3	3	3
52	F	2	2	1	3	2	4	4	3	1	4	3	3	Yes	2	2	1	3	2	2	4	2	2	3	1	2
52	F	1	1	2	1	2	1	2	2	2	2	4	3	Yes	2	1	1	3	3	2	4	3	2	5	2	2
38	F	4	4	3	2	5	4	3	5	2	2	5	4	Yes	4	2	3	1	4	4	3	5	2	2	5	4
31	F	5	5	2	1	5	5	5	4	1	1	5	5	No	5	5	5	1	5	5	5	5	2	1	5	5
37	F	4	2	2	2	1	2	3	2	1	3	4	3	Yes	2	1	1	2	1	2	2	1	1	4	2	2
47	F	5	5	5	1	3	3	3	3	5	4	4	4	No	5	5	5	5	5	5	5	5	5	5	5	5
42	F	3	2	1	2	2	4	5	5	2	3	3	4	Yes	2	1	1	1	3	5	4	5	3	2	3	5
32	F	2	2	3	2	4	4	4	4	3	3	4	4	Yes	4	3	3	1	4	4	4	4	3	3	5	4
58	F	4	4	4	3	2	2	3	3	3	5	3	2	Yes	1	1	1	4	2	2	4	4	3	4	4	3
57	F	5	3	5	1	3	4	5	5	2	3	4	4	Yes	3	2	3	1	3	3	4	4	1	4	4	4
42	F	1	1	1	2	2	5	4	2	1	5	4	3	Yes	1	1	1	1	4	5	3	2	1	2	5	5
51	F	2	2	2	2	4	3	4	4	2	3	4	4	Yes	2	2	2	2	2	3	4	4	2	3	2	5
45	F	2	2	2	3	1	2	3	2	2	4	4	3	Yes	2	1	2	2	4	4	4	4	1	2	4	4
58	F	3	3	3	3	3	3	4	3	2	4	4	4	No	3	4	4	2	3	4	4	4	2	4	4	3
53	F	2	1	1	1	1	4	4	4	2	1	4	4	Yes	2	2	2	2	2	3	4	4	2	3	5	5
29	F	3	4	3	2	3	3	3	3	3	2	4	3	No	3	3	3	2	3	3	4	3	3	4	4	3
51	F	2	1	1	2	4	3	3	4	2	4	4	3	Yes	1	1	1	1	3	4	4	4	2	3	4	3
52	F	4	1	2	1	4	4	4	5	1	2	4	4	Yes	2	1	1	1	5	4	4	4	1	2	4	4
18	F	1	1	1	1	1	1	1	1	1	1	1	1	No	1	1	1	1	1	1	1	1	1	1	1	1
42	F	1	1	1	1	1	4	4	4	1	4	5	5	Yes	2	1	2	1	1	4	5	5	1	5	5	4
47	F	3	3	3	3	3	3	3	3	3	3	3	3	No	3	3	3	3	3	3	3	3	3	3	3	3
30	F	2	4	3	2	2	2	4	3	3	4	3	2	Yes	4	2	2	3	3	4	4	4	3	2	4	4
52	F	2	3	2	2	2	2	3	2	3	4	3	2	Yes	2	2	2	3	2	2	3	2	2	4	2	2
55	F	1	1	1	1	3	3	3	3	4	3	4	4	Yes	2	2	2	2	3	2	4	4	4	4	3	3
41	F	3	3	3	3	4	3	3	3	3	3	3	3	No	3	4	3	3	3	3	3	3	4	3	3	4
29	F	1	2	1	2	4	3	4	3	2	4	4	3	Yes	1	2	1	2	4	2	4	3	1	4	5	2
27	F	1	1	1	1	1	1	4	2	1	4	1	3	Yes	1	1	1	1	1	3	2	3	1	4	2	3
25	F	5	5	5	1	4	4	4	3	2	2	4	5	Yes	4	4	5	2	4	4	3	4	2	3	4	4
38	F	1	1	1	1	3	5	5	5	1	1	5	5	Yes	1	1	1	1	3	5	5	5	1	5	5	5
54	M	1	1	2	1	1	2	2	1	1	1	1	2	No	1	1	2	1	1	1	2	2	1	2	1	1
50	M	1	1	1	1	4	3	3	2	2	4	4	3	Yes	1	1	1	3	4	3	3	3	2	4	4	3
35	M	2	2	2	3	5	3	4	3	4	2	4	3	Yes	3	4	3	2	3	3	2	2	3	3	2	2
58	M	3	3	4	3	3	4	3	4	3	3	3	2	No	3	3	2	2	4	3	4	3	3	4	4	4
57	M	1	1	1	1	2	4	5	4	2	3	4	3	Yes	1	1	1	1	3	3	4	3	2	3	3	2
62	M	2	2	2	2	2	2	4	4	3	4	4	2	No	2	2	1	3	3	2	4	4	3	5	3	2
48	M	1	1	1	2	1	2	2	4	1	4	3	2	Yes	1	1	1	2	1	3	1	4	1	4	3	3
54	M	4	4	4	3	3	3	3	3	3	2	2	2	Yes	3	3	3	3	2	3	2	2	2	4	3	3
49	M	4	2	3	2	2	4	3	3	2	3	2	3	No	3	3	2	4	3	3	2	3	4	3	3	3
53	M	2	2	2	2	3	3	3	3	2	2	3	3	Yes	2	2	2	3	3	3	3	3	2	3	3	3
42	M	2	2	2	2	2	3	2	2	2	2	2	3	Yes	2	2	2	2	3	3	2	2	2	3	3	3
41	M	5	3	3	4	3	4	2	4	5	4	4	3	No	4	4	3	5	3	2	2	5	4	5	2	4
56	M	4	2	2	2	2	3	4	4	2	4	5	4	Yes	2	1	1	1	1	4	4	4	1	2	4	4
70	M	1	1	1	3	1	1	3	4	2	4	2	3	Yes	1	1	1	1	4	1	3	3	1	3	3	1
57	F	1	2	2	3	2	2	2	3	1	4	2	2	Yes	2	2	2	3	3	2	4	4	1	4	3	2
70	F	4	4	3	1	3	4	4	4	2	2	5	4	Yes	4	3	2	2	3	5	5	4	2	3	5	4
51	M	2	2	2	2	3	5	5	5	2	3	5	5	Yes	3	1	1	1	5	5	5	5	1	1	5	5
49	M	2	2	2	2	3	1	2	3	1	2	3	1	Yes	1	1	1	3	1	1	3	3	1	5	3	1
43	M	5	5	3	1	2	1	1	3	1	1	3	1	Yes	5	5	3	1	3	3	3	3	1	3	3	1
36	M	1	2	2	2	4	2	4	4	4	2	4	3	No	1	1	1	3	2	2	2	2	4	4	2	2
40	M	1	3	2	5	2	1	1	1	4	5	3	1	No	1	1	1	5	1	1	3	2	4	4	2	1
74	M	2	2	2	3	2	2	3	2	3	3	3	3	Yes	2	2	2	2	3	2	3	2	2	4	2	3
34	F	3	4	3	1	4	3	4	4	2	3	4	4	Yes	3	3	3	4	2	3	3	4	2	3	4	3
49	M	3	3	3	3	2	3	4	4	3	3	3	3	No	3	3	3	3	3	2	3	3	3	5	3	3
49	M	4	4	4	5	4	4	3	2	2	2	5	4	Yes	2	4	4	1	4	4	4	4	3	2	4	4
50	M	1	2	1	2	3	3	4	2	2	5	2	2	Yes	1	1	1	2	2	2	3	3	2	4	2	2
40	F	2	2	2	1	3	4	5	5	3	5	4	3	Yes	2	2	1	2	3	4	5	5	3	4	4	4
48	M	1	2	2	1	4	4	5	4	1	1	4	4	No	1	1	1	4	2	1	2	4	2	5	2	1
42	F	3	3	3	3	3	1	2	3	3	3	3	3	No	3	3	3	3	3	3	3	3	3	3	3	3
49	M	4	3	3	2	4	4	4	3	2	2	4	3	Yes	4	3	3	4	4	3	3	4	2	2	4	4
55	M	2	2	2	2	2	2	4	4	5	5	4	1	Yes	2	2	2	2	2	2	4	4	5	4	4	2
44	M	1	3	1	2	3	3	2	2	2	5	2	4	Yes	1	3	1	2	4	3	1	3	2	3	3	3
61	F	1	2	2	2	4	3	3	4	2	4	3	3	Yes	2	2	2	2	4	3	3	4	2	4	2	2
57	F	2	2	2	2	3	3	3	3	3	4	4	3	Yes	2	2	2	2	2	3	4	4	2	4	4	4
41	M	3	4	4	3	3	3	3	3	3	3	3	3	No	3	3	3	3	3	4	4	4	3	4	4	4
31	M	1	1	1	3	2	1	3	3	3	1	2	2	No	1	1	1	1	1	1	1	3	2	3	1	1
37	F	1	1	1	2	3	2	4	1	1	5	1	1	No	1	1	1	1	3	3	5	3	1	3	4	3
35	F	2	1	2	1	5	5	2	5	2	1	5	5	Yes	1	1	1	1	5	5	5	5	3	2	5	5
58	M	3	3	3	3	3	3	3	3	3	3	3	3	No	3	3	3	3	3	3	3	3	3	3	3	3
46	F	3	3	2	2	3	3	4	4	4	3	4	4	Yes	2	2	2	3	2	3	4	4	4	3	4	4
64	M	3	3	2	3	4	3	3	4	3	4	3	3	Yes	3	3	2	2	4	3	4	3	3	4	3	3
45	F	4	4	3	2	3	2	3	4	3	4	3	3	Yes	4	3	4	2	3	3	4	3	2	3	3	3
47	F	3	2	5	2	5	3	5	4	5	3	2	3	Yes	2	2	2	1	3	4	4	4	2	4	3	3
48	F	2	2	2	3	3	3	3	3	3	2	2	2	No	2	2	2	2	2	2	2	2	2	3	3	3
45	M	4	2	4	4	4	4	4	5	4	3	4	4	No	4	4	5	4	4	4	4	3	2	3	3	5
30	F	4	3	3	4	4	3	4	3	3	4	3	4	No	3	4	4	3	3	4	3	3	4	4	3	4
60	M	1	1	1	4	1	1	1	1	4	1	1	1	No	1	1	1	2	1	3	4	1	2	3	1	1
69	M	4	3	3	2	4	3	4	4	2	4	3	3	Yes	2	3	3	3	4	3	4	4	2	4	4	4
52	M	1	1	1	1	2	3	2	3	1	1	5	5	No	1	1	1	4	2	2	2	2	1	3	2	3
65	M	2	2	2	2	3	3	3	3	2	3	3	3	Yes	2	2	2	2	3	3	3	3	2	4	3	3
57	M	2	2	2	1	4	3	4	3	2	4	2	3	Yes	2	1	1	1	1	4	5	4	1	4	3	3
48	M	3	3	2	2	4	4	3	4	2	3	4	3	Yes	3	2	3	2	4	4	4	4	2	2	4	4
37	F	1	1	1	1	1	4	4	4	2	5	5	3	Yes	3	1	1	1	1	5	5	5	1	5	5	4
68	M	1	1	1	1	4	4	3	3	2	4	4	3	Yes	1	1	1	1	3	4	4	4	4	4	4	3
38	F	1	2	1	4	1	1	1	1	1	2	1	1	Yes	1	1	1	3	1	1	1	1	1	1	1	1
48	M	3	2	2	3	2	2	3	2	3	4	2	2	Yes	3	3	3	3	2	2	2	3	3	3	4	2
57	F	3	3	2	3	2	2	3	2	4	3	4	3	Yes	2	3	2	2	1	1	3	2	4	5	3	1
59	M	1	1	1	3	1	1	3	3	1	3	3	3	No	1	1	1	1	1	1	4	4	1	4	3	3
46	F	2	2	2	2	4	4	5	4	2	3	5	3	Yes	3	2	2	2	4	3	3	4	3	4	2	2
38	F	3	3	3	2	3	3	4	3	2	3	4	3	Yes	2	2	2	3	3	3	3	3	2	3	3	3
37	F	2	2	2	1	4	3	4	4	2	3	4	4	Yes	2	2	2	2	4	3	4	4	3	4	4	4
41	M	3	3	3	3	4	4	4	4	3	4	4	4	Yes	2	2	2	2	4	3	4	4	3	3	3	3
33	M	3	2	2	2	3	3	3	3	3	3	4	4	Yes	4	3	4	2	3	4	4	4	3	2	4	4

## Sheet: raw data(Robot-No)
age	sex	Q1	Q2	Q3	Q4	Q5	Q6	Q7	Q8	Q9	Q10	Q11	Q12	BehaviorQ	Q1	Q2	Q3	Q4	Q5	Q6	Q7	Q8	Q9	Q10	Q11	Q12
40	M	4	3	3	2	5	4	4	4	3	3	3	3	No	4	4	4	3	4	4	4	4	4	5	4	4
47	M	4	3	3	4	4	3	3	3	4	3	4	4	Yes	4	3	4	3	4	3	4	3	4	3	4	3
42	M	3	3	2	2	5	5	5	5	3	3	3	3	No	1	1	1	4	5	3	5	5	3	5	5	3
52	M	3	3	3	3	3	3	3	3	3	3	3	3	No	3	3	3	3	3	3	3	3	3	3	3	3
46	M	4	4	4	5	5	5	4	5	4	5	5	5	No	3	3	3	1	5	5	5	5	2	3	5	4
68	M	1	1	1	1	2	3	3	4	2	3	3	3	Yes	1	1	1	1	1	2	3	4	1	5	2	2
47	M	3	2	2	3	3	2	3	1	4	3	2	3	No	1	1	1	5	3	2	3	3	4	3	1	1
39	M	4	4	2	3	4	4	4	3	3	3	4	3	Yes	4	4	4	2	4	4	4	4	3	3	4	3
54	M	1	5	3	1	5	3	5	4	2	3	5	4	No	2	2	2	4	3	3	3	3	4	5	5	2
54	M	2	2	2	3	3	2	3	4	2	3	3	3	Yes	2	2	2	3	3	3	4	3	3	3	4	4
47	M	3	2	2	2	4	4	4	4	3	3	4	4	Yes	3	2	2	2	2	2	3	4	2	4	4	3
59	M	1	1	1	5	1	3	3	3	5	5	4	1	No	1	1	1	5	1	1	3	3	2	5	3	1
38	M	3	3	3	3	3	3	3	3	3	3	3	3	Yes	3	3	3	3	3	3	3	3	3	3	3	3
45	M	2	2	2	2	4	4	4	4	1	3	4	4	Yes	2	1	1	4	4	2	4	4	3	3	2	3
35	M	2	1	1	4	2	2	2	2	3	2	2	2	Yes	1	1	1	5	1	1	1	1	3	5	3	1
40	M	4	3	4	4	4	4	4	4	3	4	4	4	Yes	3	4	5	4	4	4	4	4	4	4	4	4
38	M	1	1	1	2	1	2	2	2	1	2	1	2	Yes	1	1	1	1	1	1	2	2	1	1	1	2
58	M	3	3	3	3	3	3	3	3	3	3	3	3	Yes	3	3	3	3	3	3	3	3	3	3	3	3
61	M	2	2	2	2	1	1	4	3	3	4	4	3	Yes	2	1	1	1	1	3	3	2	2	4	3	3
50	M	2	2	2	1	4	5	5	4	2	2	5	5	Yes	2	3	2	2	4	4	5	4	2	2	2	5
61	M	1	1	1	1	4	4	4	4	2	4	4	4	Yes	1	1	1	1	4	4	4	4	1	3	4	4
19	M	1	1	1	1	3	2	4	3	1	2	4	5	Yes	1	2	1	1	3	3	3	2	1	2	5	5
35	M	2	1	1	2	3	3	5	4	3	2	4	2	Yes	2	1	1	1	3	4	5	5	1	2	3	4
58	M	1	3	3	1	4	3	3	3	4	3	5	3	Yes	2	2	2	2	3	3	4	3	3	4	5	3
45	M	2	2	2	2	3	4	4	4	2	4	3	3	Yes	2	2	2	2	3	3	4	4	2	3	3	3
59	M	4	4	4	2	2	4	4	4	3	3	3	3	Yes	1	1	1	1	1	1	3	3	1	5	3	3
48	M	2	2	1	2	5	4	4	4	2	4	5	4	Yes	1	1	1	1	1	2	2	2	2	5	2	1
53	M	3	3	3	3	3	3	3	3	3	3	3	3	Yes	3	3	3	3	3	3	3	3	3	3	3	3
58	M	1	1	1	1	3	3	3	3	1	5	3	2	No	1	1	1	2	2	2	3	3	2	2	2	2
37	M	4	5	4	2	3	4	4	4	4	3	4	4	No	4	4	4	3	3	4	4	4	3	4	4	4
69	M	3	3	3	2	3	4	4	4	3	3	2	3	No	2	2	2	1	2	3	3	4	2	3	3	3
60	M	1	1	1	1	5	5	5	5	1	5	5	5	Yes	1	1	1	1	5	5	5	5	1	5	5	5
55	M	3	3	3	3	4	3	4	4	2	4	4	3	No	2	2	2	2	3	2	3	3	2	3	4	2
63	M	2	2	2	2	4	4	4	4	3	3	4	3	Yes	2	2	3	4	4	3	3	4	3	4	3	3
43	M	4	5	4	1	5	4	5	5	3	3	3	4	Yes	2	2	1	3	1	2	3	1	2	5	3	3
49	M	1	1	1	1	1	1	1	1	1	1	2	1	Yes	1	1	1	1	1	1	1	1	1	5	2	1
51	M	2	2	1	2	4	3	4	3	3	4	4	3	Yes	2	2	1	1	3	3	4	4	4	4	4	4
42	M	3	4	4	3	4	5	3	5	5	5	3	3	No	4	4	4	1	3	2	2	3	5	5	5	2
64	M	1	1	1	3	3	1	3	3	1	3	3	2	Yes	1	1	1	1	3	1	3	3	1	3	3	3
49	M	3	4	2	4	4	4	4	5	4	5	4	4	Yes	4	4	3	1	4	4	3	4	3	2	4	4
21	M	2	3	3	3	3	4	3	3	3	3	2	4	No	2	2	2	4	2	3	3	2	3	3	3	4
62	M	3	2	2	1	3	3	3	3	3	4	4	3	No	3	2	2	1	3	4	4	3	2	3	4	3
32	M	4	4	4	3	3	3	3	2	3	5	3	2	No	4	4	4	2	3	2	5	5	4	4	4	3
56	M	3	1	1	2	4	3	5	4	1	5	5	4	Yes	4	1	1	4	5	4	5	5	1	5	5	4
50	M	1	1	1	5	5	1	5	3	1	3	2	1	No	1	1	1	5	5	3	5	3	1	5	3	1
43	M	1	1	1	4	1	1	1	1	1	4	1	1	Yes	1	1	1	4	1	1	1	1	1	4	1	1
40	M	1	1	1	2	3	2	1	4	4	2	4	3	No	1	1	1	2	1	1	2	1	2	4	4	4
44	M	1	1	1	1	1	2	1	4	1	5	5	3	Yes	1	1	1	1	1	2	1	4	1	5	4	1
43	M	1	1	1	4	1	1	1	1	1	4	1	1	Yes	1	1	1	4	1	1	1	1	1	4	1	1
55	M	3	2	2	4	4	4	4	4	2	4	4	4	No	4	4	4	2	4	4	4	4	2	4	4	4
50	M	3	1	3	1	3	3	3	3	2	3	3	3	No	2	2	2	3	2	3	2	3	3	3	3	2
50	M	2	1	3	2	4	5	4	4	4	3	4	5	Yes	2	1	2	2	3	3	4	4	2	5	4	4
60	M	2	2	2	2	2	4	4	4	2	1	3	3	Yes	2	2	1	2	3	3	3	3	2	5	3	2
49	M	1	1	1	5	3	3	3	3	5	2	3	3	No	1	3	3	3	3	3	3	3	5	3	3	3
54	M	3	3	2	2	4	4	4	4	2	4	4	3	Yes	2	3	2	2	4	4	4	4	4	4	4	4
55	M	1	1	2	1	4	2	4	4	4	4	4	2	Yes	2	2	2	2	2	1	5	4	2	4	4	3
37	M	2	2	2	2	3	3	4	2	3	3	3	2	Yes	2	3	2	2	3	3	3	2	3	4	4	3
44	M	3	2	1	1	4	4	3	4	3	2	5	4	Yes	3	2	1	1	4	4	4	4	1	2	4	4
51	M	3	1	3	3	3	3	3	3	3	3	3	3	Yes	3	3	3	3	3	3	3	3	3	3	3	3
58	M	3	4	3	4	3	2	3	4	4	3	3	3	No	4	4	3	4	4	4	4	4	4	4	4	4
43	M	1	1	1	3	1	1	1	4	1	1	4	3	Yes	1	1	1	2	4	3	4	4	1	3	4	3
38	F	4	2	3	2	4	5	3	4	2	3	3	2	Yes	4	2	2	3	3	4	4	4	3	3	4	5
49	F	1	1	2	3	2	2	2	2	2	2	2	2	No	3	3	3	3	3	3	3	3	3	3	3	3
66	F	3	4	3	2	4	3	3	3	3	3	4	3	Yes	4	2	2	2	2	3	4	3	2	4	3	3
40	M	1	1	1	5	1	1	1	1	5	5	1	1	No	1	1	1	5	1	1	1	1	5	5	1	1
29	F	3	2	3	1	5	5	5	1	2	3	5	5	Yes	1	1	1	1	4	5	5	5	2	5	5	5
54	F	4	4	4	2	4	3	4	4	2	3	5	3	Yes	2	1	1	5	1	1	1	1	1	5	1	1
35	F	1	1	1	2	4	4	5	4	2	3	3	3	Yes	1	1	1	3	3	3	4	4	1	5	1	2
55	F	1	1	1	2	1	2	4	5	1	4	4	1	Yes	1	1	1	4	3	1	4	2	1	5	2	1
52	F	1	1	1	5	3	1	3	3	3	4	1	1	Yes	1	1	1	5	1	1	1	1	1	4	1	1
65	F	5	5	5	3	4	4	3	3	4	2	4	3	Yes	5	5	5	2	5	2	3	3	4	2	4	4
30	F	3	3	3	3	3	3	3	3	3	3	3	3	Yes	2	3	3	2	3	3	3	3	2	3	3	3
43	F	2	2	2	2	3	3	3	3	2	4	4	3	Yes	2	3	2	2	2	3	3	4	2	3	3	2
45	F	2	2	3	3	3	2	2	2	2	2	3	3	No	3	3	4	4	3	2	2	1	2	3	3	3
28	F	4	4	4	3	4	4	4	4	4	4	4	4	Yes	4	4	4	3	4	4	4	4	4	4	4	4
39	F	4	2	2	2	4	3	3	4	4	2	5	4	Yes	4	2	2	3	2	4	4	4	3	3	4	4
37	F	3	3	2	1	2	4	4	3	3	4	3	2	Yes	3	2	3	1	3	5	3	5	1	5	5	4
36	F	2	1	1	5	1	1	1	4	4	5	1	1	No	1	1	1	5	1	1	4	4	5	5	1	1
25	F	4	4	4	4	2	3	5	3	4	4	4	4	No	5	5	4	3	4	4	3	4	4	4	3	3
56	F	2	2	2	3	3	4	4	4	4	4	4	3	Yes	2	2	2	2	4	3	4	4	4	4	4	3
41	F	2	4	3	2	4	3	3	2	2	2	4	2	No	3	2	2	2	3	2	3	3	2	4	4	2
41	F	3	3	2	3	3	3	3	3	2	4	3	2	No	1	1	1	3	1	1	1	2	2	4	2	1
35	F	4	4	4	2	4	4	4	4	3	2	4	4	Yes	4	3	3	2	3	4	4	4	4	2	4	4
22	F	1	1	1	1	4	4	5	4	1	5	5	4	Yes	1	1	1	1	4	4	5	5	1	4	5	4
50	F	2	2	2	2	4	3	3	3	2	3	4	3	Yes	1	1	1	2	1	4	2	4	1	2	4	5
60	F	1	1	2	2	1	5	5	5	1	3	5	5	Yes	1	4	2	1	5	2	4	3	1	5	3	2
45	F	3	4	2	1	3	2	5	3	2	5	3	2	Yes	2	2	1	3	3	2	3	4	2	5	3	2
33	F	2	3	3	2	4	4	4	4	3	4	4	3	Yes	2	2	2	2	2	2	2	2	2	2	2	2
40	F	2	2	2	3	4	4	4	3	3	4	4	3	Yes	2	3	2	2	4	4	4	4	3	3	4	4
57	F	1	2	1	3	1	3	3	2	2	4	2	2	Yes	1	1	1	3	1	1	1	1	3	5	1	1
30	F	2	1	1	1	1	1	4	4	1	4	2	1	Yes	2	1	1	1	1	1	4	4	1	2	1	2
28	F	4	3	2	4	4	3	5	2	3	5	2	2	Yes	2	1	1	5	3	1	3	2	3	5	3	1
21	F	1	1	1	1	1	4	3	5	1	1	4	4	Yes	1	1	1	2	1	4	5	5	1	4	5	4
46	F	1	2	2	2	3	3	4	4	2	4	3	3	Yes	2	2	2	2	4	3	4	4	3	4	3	3
53	F	2	2	2	2	2	2	4	4	2	3	4	2	Yes	2	2	2	2	3	2	4	4	2	4	4	3
80	F	4	4	3	3	3	3	3	4	4	4	3	3	No	3	2	2	3	3	3	3	3	2	4	4	4
35	F	4	3	4	2	2	3	2	4	3	3	4	4	Yes	2	2	2	2	2	2	3	3	2	4	2	2
55	F	2	2	2	2	3	3	4	3	2	5	4	2	Yes	2	2	2	3	3	3	3	4	2	4	4	2
30	F	4	2	2	2	2	2	3	4	2	2	4	3	No	2	2	2	3	2	2	2	2	3	4	3	2
36	F	2	2	2	2	4	2	4	4	2	4	4	3	Yes	3	4	2	1	4	4	4	4	3	3	4	4
39	F	3	3	3	2	4	4	4	4	3	3	4	5	Yes	3	3	3	4	3	3	3	4	3	3	4	3
47	F	2	2	2	3	4	1	3	3	2	4	3	2	Yes	3	2	2	3	3	3	4	4	3	3	2	3
48	F	1	1	1	1	1	1	1	4	1	5	5	1	No	1	1	1	5	1	1	1	1	1	5	1	1
30	F	2	1	1	2	4	4	4	5	1	2	5	4	Yes	2	1	2	1	4	4	5	4	1	3	5	4
51	F	2	2	2	2	3	2	5	4	4	4	4	1	Yes	2	2	2	2	2	3	4	4	4	4	4	2
36	F	1	2	2	4	4	4	4	5	1	3	4	3	Yes	1	1	1	1	2	2	4	4	2	4	4	2
63	F	2	2	2	2	2	2	3	3	3	3	3	3	No	2	2	3	2	3	3	3	3	3	3	3	3
51	F	1	1	1	1	4	3	4	4	3	4	4	3	Yes	1	1	1	2	3	3	4	4	3	4	3	3
40	F	3	3	3	3	3	3	4	3	3	3	4	3	No	4	4	4	3	3	3	3	3	3	3	3	3
42	F	1	3	3	2	3	2	4	4	3	4	4	1	Yes	1	3	3	2	4	1	3	4	3	5	4	2
51	F	4	2	2	2	3	3	4	4	2	4	4	3	Yes	3	2	2	3	2	2	2	2	3	4	3	2
45	F	2	1	1	2	3	3	4	2	1	5	2	2	No	3	1	1	3	4	3	5	3	1	5	2	2
45	F	2	2	2	3	3	3	3	3	3	3	3	3	Yes	2	2	2	2	2	3	3	3	3	3	3	3
18	F	2	2	2	2	2	3	4	4	2	3	4	3	Yes	2	2	2	2	3	3	4	4	2	2	4	3
47	F	3	3	4	3	3	4	4	4	3	4	3	2	Yes	3	4	4	3	3	2	4	4	3	3	3	2
54	F	3	3	2	3	2	3	4	3	3	4	3	3	No	3	3	2	3	3	3	3	3	3	3	2	3
24	F	3	3	5	2	5	2	2	2	1	1	1	1	Yes	1	1	1	3	4	4	3	4	4	4	4	5
52	F	3	3	2	2	4	3	3	3	3	3	4	4	Yes	3	3	3	2	4	3	3	3	3	3	4	4
37	M	2	1	2	2	2	3	4	4	3	4	4	3	Yes	1	4	2	3	2	1	3	2	3	4	3	2
45	M	3	5	4	2	5	3	3	3	4	2	3	3	No	3	3	3	3	3	3	3	4	2	3	2	4
28	M	1	3	1	2	2	2	3	3	1	3	2	2	Yes	3	3	1	1	3	4	2	4	1	2	4	4
46	M	4	1	2	3	1	2	3	4	2	5	4	2	No	2	2	1	3	2	2	3	4	2	5	4	2
44	M	1	1	1	1	1	1	3	3	1	3	2	2	Yes	1	1	1	1	1	1	1	1	1	1	1	1
46	M	4	4	4	3	4	4	4	3	3	3	4	4	Yes	2	2	2	3	3	3	3	3	3	3	2	3
40	M	4	2	2	2	3	4	3	4	3	3	4	3	Yes	2	1	2	2	2	4	3	3	2	4	5	4
15	M	3	4	3	2	4	3	2	4	3	3	4	3	No	3	3	3	4	3	3	3	3	2	3	4	3
37	F	4	4	4	3	3	3	4	3	4	3	4	3	Yes	4	4	3	4	4	4	4	4	4	4	4	3
41	M	5	5	5	1	5	5	5	5	5	5	5	5	No	5	5	5	5	5	5	5	5	5	5	5	5
56	M	2	2	2	2	4	4	4	2	3	4	4	3	Yes	2	2	2	4	2	1	1	1	4	5	1	1
59	F	1	1	1	2	4	4	5	5	1	5	2	3	No	1	1	1	3	3	4	5	5	1	5	4	4
47	F	4	4	4	1	3	3	3	3	2	3	3	3	Yes	2	2	2	3	3	2	2	4	3	4	2	2
55	M	2	2	2	2	3	2	4	4	4	2	4	2	No	2	2	2	3	3	2	4	4	3	4	4	3
59	M	1	1	1	1	3	4	4	3	2	3	4	3	Yes	1	1	1	1	4	3	3	3	3	3	4	3
34	M	1	2	1	1	4	4	3	5	4	4	4	4	Yes	2	1	2	1	4	3	5	5	3	4	5	4
86	M	3	2	2	2	4	3	3	4	2	4	4	2	No	3	2	2	2	4	3	3	3	4	4	4	3
43	M	1	1	1	2	3	4	1	1	1	3	5	4	Yes	1	1	1	1	1	3	1	1	1	5	1	4
38	F	3	3	3	3	3	3	3	3	3	3	3	3	No	3	3	3	3	3	3	3	3	3	3	3	3
28	F	1	3	3	4	1	1	2	2	2	3	1	1	Yes	1	2	3	5	1	1	2	2	1	2	1	1
24	F	4	2	2	2	3	3	4	4	2	2	4	4	Yes	4	2	2	2	3	4	4	4	2	2	4	4
48	F	3	2	3	2	5	4	5	4	3	2	4	3	Yes	3	3	3	2	5	4	4	5	2	3	2	2
44	M	1	1	1	2	1	2	3	3	1	3	3	4	Yes	1	1	1	3	3	1	3	4	1	3	3	3
33	F	4	4	3	3	5	3	4	4	3	3	5	3	No	4	4	4	3	4	3	4	4	3	3	4	4
35	M	1	1	1	2	4	2	5	5	5	1	1	4	Yes	1	1	1	1	1	2	5	4	1	1	1	5
52	F	3	3	2	2	4	4	4	4	2	3	5	4	No	4	4	3	2	4	4	4	4	2	2	4	2
19	F	4	2	2	3	2	1	4	2	1	3	4	3	Yes	4	2	1	2	4	3	4	4	1	2	4	4
51	M	3	2	3	2	4	4	4	3	3	4	4	3	Yes	4	2	3	1	4	4	5	3	1	3	4	4
40	M	3	2	2	3	2	3	4	2	2	3	4	3	Yes	2	1	1	1	3	3	2	4	2	2	3	4
35	F	1	1	1	1	1	1	1	3	1	2	1	1	Yes	1	1	1	1	1	1	4	4	1	1	1	1
75	M	2	2	1	4	2	2	4	4	2	4	3	2	No	2	2	1	4	3	2	3	3	2	4	4	3
66	M	2	2	2	1	4	3	4	4	2	3	5	4	Yes	2	2	2	1	3	4	5	5	3	3	5	4
61	M	3	3	2	2	3	2	3	3	3	4	4	3	No	2	2	2	4	4	3	4	3	2	4	4	3
73	M	2	2	2	3	3	3	3	4	3	4	3	2	Yes	1	1	1	3	1	1	1	1	1	1	1	1
67	M	2	1	1	2	2	4	3	3	2	3	2	2	Yes	1	1	1	2	2	4	4	4	1	3	4	4
68	M	2	2	2	2	3	3	3	4	2	4	4	4	Yes	2	2	2	1	3	4	4	4	2	3	4	4
48	M	2	2	2	2	2	4	4	4	2	3	4	4	Yes	2	2	3	2	5	4	4	3	2	3	4	3
46	F	2	2	2	3	2	2	2	2	4	4	4	2	No	2	2	2	4	2	2	2	2	4	4	2	2
24	F	2	3	2	1	3	4	5	4	2	2	4	3	No	2	2	1	3	3	4	3	3	3	4	4	3
46	M	1	1	1	4	3	3	3	4	4	3	4	4	No	1	1	1	1	4	3	3	3	3	3	3	4
38	F	4	4	4	2	2	4	4	4	3	2	4	4	Yes	3	2	3	3	2	3	4	3	3	4	4	3
34	M	2	1	1	2	1	1	3	4	2	4	1	1	Yes	2	1	1	4	3	1	1	3	5	2	2	1
41	M	2	2	2	2	4	4	5	5	2	2	5	5	Yes	5	2	4	4	5	3	3	2	4	3	4	4
59	M	2	3	2	2	3	3	3	3	2	4	3	2	Yes	3	2	3	3	3	3	4	3	2	2	2	3
40	M	2	2	2	2	3	2	3	3	2	3	3	3	No	2	2	2	3	3	3	3	3	2	3	3	3
46	M	4	4	5	4	4	5	4	5	4	3	4	2	Yes	1	2	1	3	1	3	2	2	3	3	3	3
46	M	1	1	1	2	1	1	3	4	1	1	4	3	Yes	1	1	1	1	1	4	4	4	2	2	4	4
62	M	3	2	2	2	2	3	3	3	3	3	3	3	Yes	1	1	1	1	5	3	3	3	2	2	3	3
55	F	2	3	1	2	4	3	5	4	2	3	5	4	Yes	1	1	1	1	4	3	4	5	2	4	5	4
45	M	3	3	3	2	3	3	3	3	3	3	3	3	Yes	3	3	3	3	3	3	4	3	2	3	3	3
60	M	2	3	3	2	4	3	4	4	3	3	4	4	Yes	2	2	2	2	4	3	4	4	3	4	4	3
64	M	2	1	2	2	2	2	3	3	2	2	2	3	Yes	2	1	2	2	2	2	3	2	1	3	3	3
36	M	4	4	4	2	4	4	4	4	2	2	4	4	Yes	4	4	4	1	5	5	4	4	2	2	4	4
52	M	1	1	1	1	3	3	3	3	2	4	4	3	Yes	2	2	2	1	3	3	3	4	1	4	4	4
41	M	4	2	1	2	4	4	5	5	2	4	4	3	Yes	1	1	1	3	1	2	1	1	1	5	3	3
58	M	3	3	3	4	4	5	5	4	4	5	4	4	Yes	2	3	3	2	5	5	5	5	2	4	4	5
26	M	4	2	2	2	4	4	5	4	2	1	5	4	Yes	4	2	2	2	4	4	5	5	1	2	5	5
29	M	3	2	1	1	3	4	4	4	3	4	4	4	Yes	4	2	3	1	3	4	4	3	3	4	5	4
70	M	3	3	3	2	4	4	4	4	3	3	3	3	Yes	4	3	3	2	4	4	3	4	3	3	4	3
25	F	3	2	3	2	4	3	4	3	3	4	4	5	Yes	3	3	3	2	4	3	3	3	2	4	4	5
26	F	1	1	1	2	1	2	3	2	1	5	5	2	Yes	1	1	1	2	1	1	2	3	1	4	5	3
21	F	5	3	4	1	5	5	5	5	1	4	5	5	Yes	5	4	3	1	5	5	5	4	1	4	5	5

## Sheet: analysis data(Human-High)
age	sex	Q1	Q2	Q3	Q4	Q5	Q6	Q7	Q8	Q9	Q10	Q11	Q12	BehaviorQ	Q1	Q2	Q3	Q4	Q5	Q6	Q7	Q8	Q9	Q10	Q11	Q12
43	M	3	3	2	4	3	2	2	3	2	2	2	3	No	3	2	4	2	3	3	3	4	2	3	5	3
24	M	3	2	3	5	3	5	5	4	4	3	3	3	No	4	3	3	3	3	4	3	4	2	3	3	3
53	M	3	3	3	3	3	3	4	3	3	2	4	3	Yes	4	4	3	2	4	4	4	4	4	4	4	4
55	M	2	2	2	1	4	3	4	4	2	3	4	4	Yes	2	4	3	2	3	2	4	4	2	4	4	3
41	M	4	3	3	4	2	2	2	2	3	3	3	2	No	2	2	2	2	2	2	3	2	2	2	2	1
38	M	4	3	4	2	4	4	4	4	2	4	4	3	No	4	3	3	3	3	3	3	3	3	3	4	3
48	M	3	4	4	3	3	2	2	2	4	3	4	3	Yes	4	3	2	1	4	5	5	5	1	4	5	5
26	M	3	4	3	3	3	3	3	3	3	3	3	3	Yes	3	4	3	2	3	3	4	4	2	4	3	5
49	M	1	3	2	2	4	4	4	4	2	2	4	4	Yes	2	2	2	1	4	4	5	5	1	2	5	5
46	M	2	2	2	4	2	2	3	2	2	4	4	2	No	2	2	2	4	2	2	3	3	2	4	3	2
48	M	4	2	5	4	5	3	4	3	2	4	3	4	No	3	3	4	4	2	3	2	3	3	2	3	2
44	M	2	2	2	2	3	4	4	3	2	3	3	4	Yes	2	2	2	2	4	4	4	3	2	3	4	4
51	M	1	1	1	1	5	4	5	5	2	3	4	4	Yes	1	1	1	1	4	4	5	5	1	3	5	5
58	M	4	3	3	2	4	4	4	4	2	3	4	3	Yes	2	2	2	2	4	3	4	4	3	3	4	4
58	M	2	2	2	2	3	3	3	3	3	4	3	3	Yes	3	3	3	3	3	3	3	3	3	4	3	3
38	M	1	1	1	1	5	5	5	5	1	1	5	5	Yes	1	1	1	1	5	5	5	5	1	1	5	5
42	M	4	4	4	2	4	3	3	3	4	3	5	3	Yes	3	2	2	2	4	4	3	4	3	3	5	4
39	M	3	2	3	1	4	3	4	4	2	4	4	4	Yes	4	3	2	2	4	4	4	4	2	3	4	4
39	M	2	2	2	1	3	3	4	3	1	4	3	3	Yes	3	3	2	2	4	4	4	4	1	3	4	4
54	M	1	1	1	4	1	1	2	1	1	5	2	1	No	1	1	1	1	1	1	1	1	2	5	1	1
34	M	2	2	2	2	3	3	4	4	3	3	4	3	Yes	2	4	2	2	3	3	4	4	3	3	4	3
45	M	1	1	1	1	5	4	4	5	1	4	3	3	Yes	1	1	1	3	5	4	4	4	2	5	3	3
38	M	2	2	2	1	4	4	5	4	1	3	4	4	Yes	2	1	1	1	4	4	5	4	1	2	4	5
35	M	3	2	2	2	4	3	2	2	3	4	2	2	Yes	2	2	2	2	4	3	3	3	3	4	3	3
41	M	5	1	1	5	3	1	3	2	4	3	4	1	No	2	1	1	5	3	1	1	1	1	5	1	1
39	M	2	1	2	1	1	3	4	3	1	4	4	3	Yes	1	1	1	1	3	4	4	3	2	2	3	5
46	M	2	4	2	2	4	3	3	4	2	4	4	4	Yes	2	2	4	3	4	3	4	4	2	4	4	3
43	M	3	2	2	3	2	3	4	3	2	4	2	3	Yes	2	2	2	2	3	3	4	3	2	3	3	3
57	M	3	3	3	1	3	3	3	5	3	3	3	3	Yes	3	3	3	2	3	4	3	3	3	3	3	3
50	M	1	1	1	1	4	4	4	4	2	3	4	4	Yes	1	1	1	1	4	5	5	4	1	2	5	5
60	M	3	2	2	2	3	4	4	4	2	4	4	3	Yes	3	2	1	2	3	4	4	3	2	4	3	3
55	M	4	2	2	2	2	4	3	3	2	4	3	2	Yes	2	2	2	2	2	3	3	3	3	3	3	2
35	M	3	2	2	2	3	3	3	2	3	4	2	2	Yes	2	4	4	2	2	4	3	3	2	4	2	2
56	M	1	1	1	1	3	4	5	4	2	3	4	4	Yes	2	1	1	1	5	5	5	5	1	2	5	5
46	M	3	3	2	2	2	3	3	3	2	4	4	3	Yes	2	2	2	2	2	3	4	4	2	3	4	4
50	M	4	4	4	4	4	5	3	4	2	2	4	4	No	4	4	4	2	4	4	4	4	4	2	4	4
36	M	3	2	2	2	3	2	3	2	2	3	2	3	Yes	2	2	2	2	4	2	2	3	2	3	2	2
52	M	4	3	3	2	3	4	3	3	3	3	4	3	Yes	4	3	3	2	3	4	3	4	2	3	3	4
46	M	1	1	1	3	1	1	5	5	1	5	1	1	Yes	1	1	1	4	1	1	5	4	1	5	1	1
48	M	4	3	3	2	3	4	4	4	2	2	4	4	Yes	4	3	3	2	4	4	4	4	2	2	4	4
45	M	3	2	2	1	3	3	3	4	2	2	4	4	Yes	3	3	2	1	4	4	4	4	2	2	4	4
56	M	2	1	1	1	3	4	4	4	2	5	5	4	Yes	1	1	1	1	2	3	5	5	1	5	4	3
59	M	3	2	2	2	2	3	4	4	2	4	4	4	Yes	4	2	2	2	4	4	4	4	2	3	4	4
40	M	2	1	1	1	4	4	4	4	1	1	4	4	Yes	1	1	1	1	5	5	5	5	1	2	5	5
40	M	2	2	2	3	3	2	1	1	2	5	1	1	No	1	3	1	4	2	1	1	1	2	5	1	1
40	M	2	2	2	4	2	2	2	3	4	3	3	2	No	2	2	2	3	3	2	3	3	4	3	4	3
49	M	2	1	1	1	1	1	5	4	1	5	5	5	Yes	1	1	1	1	5	5	5	5	1	5	5	5
47	M	3	2	2	3	3	2	3	3	2	3	3	2	Yes	3	2	3	3	3	2	3	3	2	3	3	3
61	M	1	1	1	1	3	3	5	4	2	5	2	2	Yes	1	1	1	1	2	2	4	4	1	5	1	2
45	M	4	4	4	3	4	4	4	4	3	3	3	3	Yes	4	4	4	2	5	4	5	3	3	2	3	2
62	M	2	2	2	2	3	3	4	4	2	3	4	2	Yes	2	2	2	2	3	3	4	4	2	3	4	2
54	M	1	1	2	3	3	3	4	3	3	4	3	2	Yes	1	1	1	2	3	3	4	3	1	4	4	3
32	F	3	2	3	3	3	3	3	3	3	3	3	2	No	3	3	3	3	3	3	3	3	3	3	3	3
50	F	3	3	3	2	4	3	4	4	3	3	4	4	No	3	3	2	2	4	3	4	4	3	4	4	3
57	F	2	2	2	3	2	2	4	2	4	4	2	2	No	2	2	2	4	2	1	3	2	4	4	1	2
42	F	3	2	3	2	2	4	2	4	2	4	4	4	Yes	4	2	2	2	4	4	5	5	1	2	4	4
25	F	1	1	1	3	2	2	4	4	2	4	4	3	Yes	1	1	1	2	3	4	4	4	1	3	4	5
37	F	4	2	3	2	2	3	4	4	1	3	5	4	Yes	5	3	4	1	3	5	4	5	1	2	5	5
57	F	2	2	2	2	2	2	3	3	2	2	3	3	Yes	2	2	2	3	3	3	3	3	2	2	3	3
48	F	4	4	4	2	4	4	4	4	2	2	4	4	Yes	2	2	2	4	2	4	3	4	2	2	4	4
47	F	2	2	2	2	4	2	4	4	2	4	4	4	Yes	2	3	3	2	4	3	4	3	3	4	3	4
37	F	3	2	3	3	3	4	3	4	3	4	3	4	Yes	3	2	3	3	3	3	3	3	3	4	4	3
53	F	4	3	4	3	3	4	4	4	4	3	4	3	Yes	2	2	2	2	3	3	4	3	4	3	4	3
46	F	5	3	3	2	3	3	4	4	2	2	5	4	Yes	4	3	3	2	4	4	4	4	2	2	4	4
35	F	5	3	4	5	4	4	4	4	3	3	5	4	No	5	4	5	4	3	4	4	4	4	4	4	4
44	F	4	2	4	2	2	4	4	4	3	2	4	4	Yes	4	3	2	2	4	4	4	4	3	2	4	4
27	F	3	5	3	1	4	4	4	4	2	3	5	4	Yes	3	3	3	1	4	4	5	5	2	3	5	4
30	F	3	4	4	1	3	3	4	4	2	1	4	4	Yes	4	2	2	1	4	4	3	5	1	1	5	5
45	F	4	2	2	2	1	3	4	4	1	2	4	1	Yes	4	1	1	2	1	3	5	4	1	4	5	2
72	F	3	3	3	2	4	3	4	4	2	3	4	3	Yes	4	4	4	1	4	4	4	4	2	2	4	4
43	F	3	2	2	3	4	4	3	3	4	5	5	4	Yes	2	2	2	2	5	4	3	4	3	4	5	4
55	F	4	1	1	1	3	4	5	5	5	5	5	4	Yes	4	1	1	1	3	4	5	5	2	5	5	5
53	F	2	2	2	3	4	4	3	4	2	4	5	3	Yes	2	2	2	4	2	3	4	3	1	4	4	3
45	F	4	4	4	2	4	4	4	3	4	2	4	4	Yes	4	4	4	2	4	4	3	4	2	3	4	4
55	F	4	4	4	2	3	4	4	4	3	2	4	4	Yes	4	4	4	1	4	4	4	4	2	2	4	4
25	F	3	3	3	2	4	4	3	3	3	3	4	3	Yes	3	3	3	3	4	4	4	4	3	3	4	4
54	F	4	1	1	1	1	4	4	4	1	4	4	4	Yes	1	1	1	1	1	4	4	4	1	4	4	4
57	F	3	3	3	2	4	3	3	4	3	4	3	3	Yes	2	2	2	3	3	4	4	4	2	3	4	4
55	F	3	2	3	2	4	3	4	5	3	3	5	4	Yes	2	2	2	2	3	4	4	4	3	2	4	4
35	F	2	2	2	2	3	3	3	3	3	3	3	3	Yes	2	2	2	3	3	2	2	3	3	3	2	2
40	F	3	3	3	3	3	3	4	3	3	3	4	3	Yes	2	2	2	3	3	4	4	4	2	2	4	4
41	F	1	1	1	1	1	1	1	3	1	2	2	2	Yes	1	1	1	1	4	4	4	4	1	1	4	4
48	F	1	1	1	2	4	4	5	4	3	4	5	4	Yes	1	1	1	1	4	4	4	5	3	5	5	4
46	F	2	2	1	1	4	3	4	5	1	4	5	3	Yes	2	1	1	1	4	4	5	5	1	4	5	4
50	F	1	2	1	1	5	3	5	3	1	3	5	3	Yes	2	1	1	1	3	4	5	4	1	3	5	4
56	F	1	1	1	1	1	4	5	4	1	5	5	5	Yes	1	1	1	1	4	5	5	5	1	2	5	5
51	F	3	4	3	4	3	2	4	3	4	4	4	2	Yes	3	4	4	2	3	4	4	4	3	3	5	4
61	F	3	4	4	2	3	4	4	4	3	2	4	4	Yes	4	3	3	2	2	2	4	2	4	4	3	2
57	F	2	2	2	2	4	4	4	5	2	2	5	4	Yes	2	4	2	1	2	4	4	5	2	2	5	4
52	F	2	4	3	2	4	3	3	4	2	4	3	2	Yes	2	2	2	2	5	4	4	4	2	4	4	4
31	F	5	5	5	1	1	5	5	2	1	2	5	5	Yes	2	2	2	1	5	5	5	5	1	5	5	5
28	F	2	2	1	5	1	1	2	2	4	4	3	2	Yes	2	2	2	3	3	2	3	3	3	4	3	2
32	F	1	2	2	2	2	3	3	3	3	4	3	3	Yes	2	1	1	2	3	3	3	4	2	4	3	4
55	F	3	3	3	2	3	3	4	4	2	2	3	3	Yes	3	2	3	2	3	3	3	3	1	3	3	2
38	F	1	2	3	2	4	4	5	4	2	2	3	3	Yes	1	1	2	1	5	5	5	5	1	3	5	5
54	F	1	1	1	1	3	4	4	4	4	4	4	4	Yes	1	1	1	1	5	4	4	4	1	5	5	5
56	F	4	4	4	4	3	4	3	3	5	2	4	4	Yes	2	3	4	4	3	3	3	4	3	4	3	3
28	F	5	4	4	4	4	4	3	3	3	4	3	3	No	5	4	3	4	3	4	3	3	4	4	3	4
36	F	4	3	4	3	3	4	4	4	3	2	4	4	Yes	2	2	2	2	4	4	4	4	3	2	4	4
30	F	2	2	2	3	4	3	4	4	2	4	4	2	Yes	2	2	2	4	3	4	4	4	2	4	4	4
42	F	2	2	2	1	5	5	5	5	3	4	3	4	Yes	1	1	1	1	5	5	5	5	3	3	5	5
18	F	3	4	3	2	4	3	3	3	3	5	2	4	No	4	3	5	2	4	5	3	3	2	2	4	3
36	F	2	2	2	2	4	4	4	4	2	4	4	4	Yes	2	2	2	2	4	4	4	4	2	4	4	4
47	M	3	2	3	2	3	2	4	3	3	2	3	3	Yes	3	3	3	4	4	4	3	3	2	3	3	3
20	F	2	2	2	2	2	3	3	2	3	3	3	3	Yes	3	4	4	3	4	4	4	4	4	4	4	4
26	F	3	2	3	2	3	3	4	2	3	4	3	3	Yes	2	3	3	3	2	3	3	2	3	4	3	3
33	M	3	3	2	3	4	3	3	3	3	2	3	3	Yes	3	3	4	2	4	3	3	3	3	3	4	2
50	M	3	2	2	3	3	3	3	2	2	4	3	3	Yes	2	2	2	3	2	2	2	2	2	4	2	2
39	M	2	4	4	2	4	2	4	2	4	5	4	2	Yes	5	4	4	2	5	4	4	2	4	4	2	4
34	M	2	2	1	2	2	3	3	3	2	4	4	3	Yes	2	3	2	2	3	2	3	2	2	4	3	3
48	F	4	4	4	2	4	4	4	4	2	4	4	4	Yes	4	4	4	2	4	4	4	4	2	2	4	4
53	M	1	1	1	2	1	1	3	3	1	5	4	3	Yes	1	1	1	2	3	3	3	3	3	4	4	3
48	M	3	3	3	2	4	4	4	4	2	3	3	3	Yes	3	3	3	3	4	4	4	4	2	3	3	3
47	M	2	2	2	4	2	2	3	3	3	4	2	2	Yes	1	1	1	3	3	3	3	3	3	5	1	3
52	M	1	1	1	4	2	1	2	1	2	4	1	1	Yes	2	1	1	4	2	1	1	1	4	4	2	1
56	F	2	2	2	2	4	4	4	4	2	3	4	4	Yes	3	2	2	2	4	4	4	5	2	2	4	5
36	F	4	3	3	3	3	3	3	4	2	3	3	3	Yes	3	2	2	3	3	2	3	3	3	4	3	3
42	M	2	2	2	3	1	2	3	2	2	4	3	2	Yes	2	2	2	3	2	2	3	4	3	3	4	3
43	M	1	1	1	1	4	4	3	4	2	3	4	4	Yes	1	1	1	1	4	4	4	4	2	3	4	4
45	F	4	2	3	1	5	5	5	5	2	3	5	5	Yes	3	2	3	1	5	5	5	5	1	2	5	5
59	M	1	1	1	2	4	5	4	5	2	3	4	4	Yes	1	1	1	2	4	4	5	4	1	3	4	4
49	M	2	2	2	2	3	3	3	4	2	4	3	3	Yes	2	2	2	2	3	3	3	4	2	3	4	4
47	M	2	2	2	2	2	3	4	4	2	3	4	4	Yes	1	2	2	2	1	3	4	4	2	4	4	4
31	M	1	3	2	1	4	4	2	3	2	2	4	4	Yes	1	4	2	2	4	4	3	2	2	2	4	4
49	F	2	1	1	1	4	4	5	5	1	4	5	4	Yes	2	1	1	1	4	4	5	5	1	5	5	4
49	M	2	1	2	2	3	4	4	4	2	4	4	4	Yes	2	2	2	2	3	4	4	4	2	4	4	4
43	M	1	1	1	2	1	2	3	3	1	5	2	1	Yes	2	2	1	2	2	3	3	3	1	5	4	3
49	M	4	2	2	3	3	3	3	3	2	4	3	3	Yes	2	1	2	4	2	2	3	3	2	5	3	3
37	M	4	2	3	4	1	3	4	4	3	3	2	3	Yes	4	1	1	1	4	4	5	5	2	3	4	4
40	M	1	1	1	1	1	4	1	1	1	4	2	2	Yes	1	1	1	1	3	4	3	3	1	1	5	4
51	M	1	1	1	2	3	3	3	3	2	3	4	3	Yes	1	1	1	2	3	4	4	4	2	3	4	3
46	M	1	2	1	1	2	3	4	4	3	3	4	3	Yes	2	1	1	2	2	3	4	4	2	2	4	3
43	M	4	4	2	3	3	3	3	4	4	3	3	3	Yes	2	2	3	4	3	3	4	4	4	4	4	3
59	M	2	4	4	2	3	2	4	4	3	3	4	2	Yes	2	4	3	2	2	3	4	4	3	3	4	2
36	M	5	5	5	1	1	1	5	1	1	5	5	1	Yes	1	1	1	5	1	5	5	5	1	5	5	5
54	M	4	4	4	2	4	4	4	4	2	2	4	4	Yes	4	4	4	2	4	4	4	4	2	2	4	4
34	M	1	1	1	3	1	1	1	1	1	3	4	3	Yes	1	1	1	4	1	1	3	1	1	3	2	1
43	M	2	2	2	2	2	3	4	4	2	5	5	4	Yes	2	1	2	2	4	4	4	5	1	5	5	4
29	M	2	2	2	3	1	3	4	2	3	3	4	3	Yes	1	1	1	1	3	2	4	4	2	3	4	3
58	M	1	1	1	2	2	3	4	4	3	4	4	3	Yes	1	1	1	2	4	2	4	3	3	4	3	3
49	M	1	1	1	3	1	2	3	3	2	3	3	2	Yes	1	2	1	3	3	4	4	2	1	3	4	3
62	M	1	3	2	5	2	2	2	2	3	5	1	2	Yes	1	4	2	5	2	4	1	1	4	3	5	2
39	M	1	1	1	2	3	1	5	4	1	5	5	5	Yes	1	1	1	3	3	4	5	5	1	5	5	4
45	M	4	1	1	1	1	5	5	5	1	5	5	5	Yes	5	1	1	1	5	5	5	5	1	3	5	5
35	M	1	1	2	2	2	2	2	2	2	2	3	2	Yes	2	2	2	2	1	3	3	3	2	2	4	3
46	M	2	2	2	2	2	2	2	2	2	4	2	2	No	1	1	1	4	2	2	2	2	4	4	2	2
43	M	3	2	3	2	2	3	4	3	4	3	4	4	No	3	4	3	2	4	4	3	4	4	2	4	4
37	F	1	1	1	5	1	1	1	1	5	5	3	1	Yes	1	1	1	1	1	1	1	1	5	5	1	1
46	F	2	1	1	1	4	3	4	4	3	4	4	3	Yes	2	1	1	2	3	2	4	4	2	5	4	3
43	M	3	3	3	4	3	3	3	3	3	4	3	2	Yes	3	3	3	3	3	3	3	3	3	4	3	3
59	M	3	3	3	2	3	3	3	3	3	4	2	2	Yes	3	3	3	2	3	3	4	4	3	3	2	3
29	F	1	1	1	2	1	2	4	4	1	2	1	4	Yes	2	2	1	1	1	4	4	4	2	2	1	4
36	F	3	3	2	2	4	3	4	5	2	4	5	3	No	2	2	2	2	4	4	5	4	2	3	4	3

## Sheet: analysis data(Human-Low)
age	sex	Q1	Q2	Q3	Q4	Q5	Q6	Q7	Q8	Q9	Q10	Q11	Q12	BehaviorQ	Q1	Q2	Q3	Q4	Q5	Q6	Q7	Q8	Q9	Q10	Q11	Q12
41	M	3	2	4	3	3	2	4	3	3	3	2	4	No	4	2	4	4	3	3	2	3	3	4	3	4
39	M	4	4	3	2	4	3	4	3	2	3	4	4	Yes	3	2	2	2	4	3	4	4	2	4	4	4
40	M	4	3	3	2	2	2	3	3	5	3	2	2	No	2	2	1	5	3	3	3	3	4	3	2	1
36	M	2	1	2	3	3	1	3	2	2	5	2	1	No	1	2	2	4	2	2	3	3	3	4	3	1
39	M	3	3	3	3	3	3	3	3	4	3	3	2	No	1	1	1	4	1	1	1	2	4	4	1	3
52	M	1	1	1	1	5	5	5	5	5	5	5	5	Yes	1	1	1	1	5	4	5	5	5	5	5	5
40	M	4	3	3	2	4	4	4	4	3	4	4	4	Yes	4	3	3	2	4	4	5	5	3	3	4	4
50	M	3	3	4	5	3	3	4	4	3	3	2	3	Yes	3	3	4	3	4	3	4	3	3	3	3	5
48	M	2	2	2	3	3	3	3	3	3	2	3	2	No	3	2	3	2	2	3	3	3	3	3	3	2
32	M	1	1	1	1	1	1	3	3	1	1	1	1	Yes	1	1	1	1	1	3	1	3	1	1	1	1
50	M	3	3	3	3	3	2	3	3	3	4	3	3	No	3	3	3	3	3	3	3	3	3	4	3	3
36	M	3	3	3	2	2	4	4	3	3	3	4	3	Yes	2	2	2	2	2	3	4	3	3	3	3	4
37	M	1	1	1	3	3	2	3	3	3	3	2	2	Yes	1	3	1	3	3	3	3	3	3	3	3	3
57	M	2	2	2	3	3	3	3	3	3	4	3	2	No	2	2	2	3	3	3	3	3	3	3	3	3
60	M	3	3	2	2	4	4	4	4	2	3	4	3	Yes	3	3	2	2	4	4	4	4	2	3	4	3
44	M	3	3	3	3	3	2	3	3	3	3	3	3	Yes	2	2	2	3	3	2	3	3	3	3	3	3
53	M	3	3	3	2	3	3	4	4	3	3	3	3	Yes	3	3	3	3	3	3	3	4	3	4	3	3
54	M	4	2	2	2	3	3	5	3	1	4	4	3	Yes	2	2	2	3	2	3	4	4	3	5	4	3
47	M	1	1	1	3	3	1	3	3	3	3	3	3	Yes	1	1	1	2	4	3	3	3	3	3	3	3
56	M	2	2	2	2	3	2	3	3	3	4	3	3	Yes	2	2	2	2	3	3	3	3	3	3	3	3
45	M	1	1	1	2	2	2	4	4	2	5	3	2	Yes	1	1	1	2	1	3	4	4	2	5	4	3
47	M	2	1	3	3	2	3	3	2	3	3	3	3	No	2	2	2	2	2	2	1	1	1	3	3	2
47	M	2	1	1	3	1	2	4	2	2	4	3	2	Yes	2	1	1	3	1	2	4	4	3	2	3	2
51	M	4	3	2	1	3	4	4	4	2	3	4	4	Yes	4	3	4	2	3	4	4	4	2	2	4	4
26	M	2	3	3	2	3	3	2	5	4	4	3	2	Yes	1	2	1	2	2	4	3	4	4	3	4	3
53	M	1	1	1	1	1	3	4	4	1	4	2	3	Yes	1	1	1	1	3	4	5	4	1	4	4	4
38	M	3	3	5	1	1	1	3	1	1	3	5	1	Yes	3	3	3	5	3	3	3	3	3	4	4	3
39	M	1	1	1	4	4	1	2	3	1	2	4	4	Yes	1	3	1	4	5	2	3	2	1	2	4	4
46	M	2	1	1	1	3	3	5	4	2	2	4	3	Yes	2	2	1	1	3	4	5	4	1	2	4	4
43	M	3	3	4	3	3	2	3	3	2	3	3	2	No	4	4	4	3	3	3	3	3	3	3	3	2
61	M	1	1	1	1	3	3	4	4	1	5	1	1	Yes	1	1	1	3	1	1	3	4	1	5	2	2
22	M	1	1	1	1	4	4	4	4	1	4	4	4	Yes	1	1	1	1	5	4	4	4	1	4	4	4
49	M	2	2	2	2	3	4	4	4	2	2	4	4	Yes	2	2	2	2	4	4	4	4	2	2	4	4
45	M	2	2	2	2	4	4	4	4	2	3	4	4	Yes	4	2	2	2	4	4	4	4	2	3	4	4
51	M	2	2	2	2	4	3	4	4	3	4	4	3	Yes	2	2	2	2	4	3	4	4	3	4	4	4
39	M	1	1	1	2	3	3	3	3	3	3	3	3	No	2	2	2	3	2	2	3	3	3	4	3	3
44	M	1	1	1	2	1	3	3	4	2	4	3	4	Yes	1	1	1	3	2	3	3	4	3	3	2	3
53	M	4	3	2	2	3	4	3	4	2	2	4	4	Yes	3	2	2	2	3	2	4	4	3	4	4	3
48	M	3	2	2	3	3	3	3	3	3	4	3	3	Yes	3	3	2	2	3	3	3	3	3	4	3	3
43	M	1	1	1	2	3	2	3	2	2	5	2	3	No	2	1	1	1	3	3	3	4	2	4	2	3
48	M	3	2	2	2	2	2	4	4	2	4	4	3	Yes	3	2	2	2	3	3	4	4	2	4	4	3
15	M	4	5	5	2	4	3	4	4	2	4	4	5	No	4	4	4	3	4	5	4	5	2	4	5	5
53	M	1	1	2	3	4	4	3	2	4	3	4	5	No	2	3	2	2	4	4	4	4	4	4	4	4
36	M	2	2	2	2	2	2	2	2	2	2	2	2	Yes	2	2	2	2	2	2	2	2	3	4	4	2
49	M	4	4	4	1	4	4	4	4	2	2	4	4	Yes	5	4	3	2	4	4	4	4	4	3	4	4
45	M	4	4	4	2	4	5	5	4	3	2	4	4	Yes	4	4	4	2	4	4	5	4	3	3	4	5
51	M	2	2	2	2	4	3	4	4	3	4	3	3	Yes	2	2	2	2	4	3	4	3	3	4	3	3
48	F	4	4	4	4	4	4	4	4	4	2	4	4	Yes	4	4	4	2	4	4	4	4	2	2	4	4
50	F	1	1	1	1	1	2	3	3	2	5	4	3	No	2	2	2	2	2	2	4	4	2	4	4	2
52	F	3	3	3	3	3	3	3	3	2	3	3	2	Yes	3	3	3	3	3	3	3	3	3	3	3	3
33	F	2	4	2	2	3	4	5	5	2	5	4	3	Yes	1	1	2	4	1	4	4	5	2	5	3	3
36	F	3	1	1	1	3	2	5	4	1	5	4	3	Yes	1	1	1	2	2	2	5	5	1	5	5	1
17	F	3	3	3	2	4	4	4	4	2	3	5	4	Yes	4	3	3	2	3	4	4	5	1	3	5	3
41	F	1	1	1	2	1	3	4	4	3	3	4	3	Yes	1	1	1	2	3	3	4	4	1	3	4	3
45	F	1	1	1	1	2	1	3	1	2	4	4	2	Yes	1	1	1	1	2	1	2	2	2	4	3	2
47	F	2	2	2	2	3	3	1	2	1	4	3	2	Yes	2	2	2	3	2	1	2	2	2	5	2	1
56	F	4	3	3	2	4	4	4	3	2	4	4	4	No	4	3	3	2	3	4	4	4	2	4	4	3
47	F	2	2	4	1	1	2	2	1	2	2	2	2	No	4	3	3	3	3	3	3	3	3	3	5	5
47	F	1	1	1	1	2	4	4	5	2	4	4	3	Yes	2	1	1	2	1	2	4	3	2	4	3	2
61	F	2	2	2	1	4	5	4	4	1	3	4	5	Yes	4	2	1	1	4	5	4	3	2	2	2	4
37	F	2	4	3	2	3	4	4	4	2	2	4	3	Yes	2	2	3	2	4	4	4	4	2	2	4	4
57	F	3	3	3	1	2	2	3	4	2	4	4	4	No	3	3	3	3	3	2	4	4	4	4	4	3
58	F	4	4	4	3	4	3	4	3	4	3	4	3	No	3	3	3	3	3	3	3	3	4	2	3	3
43	F	4	4	4	1	4	3	4	4	2	3	4	3	Yes	4	3	3	1	4	3	4	4	2	3	4	3
39	F	2	4	3	1	4	3	4	4	2	3	3	3	Yes	2	4	2	2	3	3	4	4	1	4	3	2
29	F	4	2	2	1	3	2	4	4	2	3	4	3	Yes	4	2	3	2	3	4	4	4	3	3	4	3
48	F	3	3	3	3	3	3	2	2	4	4	2	2	No	4	2	3	2	4	4	4	4	3	3	4	4
53	F	3	2	2	3	3	3	3	3	2	4	3	2	No	2	2	3	3	3	2	3	3	2	4	3	2
41	F	1	1	1	1	4	4	3	3	2	3	5	3	Yes	1	1	1	1	3	3	3	3	1	3	4	3
41	F	3	2	2	4	3	2	3	2	2	3	4	2	No	2	2	2	2	2	2	4	2	2	3	3	2
39	F	2	2	1	3	4	4	4	4	1	3	3	3	Yes	1	2	1	1	2	1	4	5	4	5	5	3
42	F	2	2	2	2	4	4	4	3	2	3	4	4	No	2	2	2	3	3	2	3	3	2	5	4	3
46	F	4	4	4	2	3	3	3	4	4	2	2	2	Yes	3	3	4	3	2	3	2	3	2	3	3	2
37	F	3	4	3	3	2	3	3	3	3	2	3	2	No	4	3	2	2	3	3	2	2	2	3	3	3
57	F	4	4	4	2	3	3	4	4	4	4	4	4	No	4	4	4	2	4	4	4	4	4	4	4	4
46	F	2	2	2	1	3	2	3	3	3	3	3	3	Yes	2	2	1	2	2	2	3	3	2	2	3	2
39	F	2	2	2	2	4	4	5	4	1	2	4	4	Yes	1	1	1	3	3	3	5	5	1	3	5	3
42	F	4	4	4	2	2	4	4	4	2	3	4	4	Yes	4	4	4	2	3	4	4	4	3	3	4	4
46	F	3	2	3	1	3	3	3	2	3	3	3	3	Yes	4	3	3	1	3	4	4	3	2	3	3	3
44	F	4	2	2	2	4	4	3	4	2	3	4	4	Yes	5	2	2	2	4	4	4	4	2	2	4	4
50	F	4	4	3	3	4	4	4	2	2	4	4	2	Yes	4	4	4	3	4	4	3	4	2	4	4	2
48	F	3	3	3	2	4	4	4	4	3	4	4	4	Yes	4	2	3	2	3	3	3	3	3	4	3	3
55	F	4	4	1	1	4	3	3	3	4	4	4	2	Yes	1	1	1	1	3	3	3	3	3	4	4	2
58	F	1	1	1	2	1	2	4	4	2	4	4	2	Yes	1	1	1	2	1	4	4	4	2	2	2	2
49	F	2	2	2	2	4	4	4	4	2	4	5	4	Yes	1	1	1	4	4	4	4	4	1	5	5	4
48	F	1	1	1	1	5	4	4	4	1	2	4	3	Yes	1	1	1	5	1	4	5	5	1	2	4	4
41	F	3	1	1	2	4	3	3	4	2	4	3	2	Yes	1	1	1	2	3	2	4	4	2	4	4	4
33	F	2	3	3	3	3	3	4	4	3	2	4	3	No	3	2	3	2	3	3	4	4	3	4	4	1
39	F	4	2	2	3	3	3	4	4	3	4	3	3	Yes	4	1	1	2	4	4	5	3	3	3	3	5
64	F	2	3	3	3	4	4	4	3	3	3	3	3	No	3	3	4	3	4	3	3	3	3	3	4	4
61	F	1	1	1	3	4	2	3	4	2	4	3	2	Yes	1	2	1	1	3	3	3	4	2	4	3	2
48	F	1	3	2	1	5	5	5	5	3	3	5	5	Yes	3	3	1	1	3	4	5	5	3	3	5	5
43	F	2	1	1	1	5	5	5	5	1	5	5	5	Yes	2	1	1	1	5	5	5	5	1	5	5	5
53	F	2	2	2	1	5	4	5	5	3	3	4	4	Yes	2	2	2	1	1	5	5	5	1	3	5	4
36	F	2	3	3	2	4	3	3	4	3	2	4	2	No	2	2	2	2	4	3	4	2	2	3	4	2
42	F	5	1	1	5	1	1	1	1	5	5	1	1	Yes	5	1	1	5	1	1	1	1	5	1	1	1
28	F	3	3	3	2	4	4	3	4	3	3	2	4	Yes	3	3	3	5	2	1	2	2	4	5	1	2
46	F	4	2	2	1	5	3	3	3	3	5	3	2	No	1	1	1	3	2	2	3	2	2	5	2	1
37	F	2	2	2	2	1	3	3	4	3	3	4	3	No	4	4	4	3	3	3	3	3	3	4	3	3
36	F	4	4	4	2	4	4	3	4	2	4	5	4	No	4	3	4	2	4	3	2	2	4	4	4	3
73	F	4	4	5	3	4	2	3	4	4	3	4	2	No	4	4	5	2	5	4	5	4	2	2	4	4
29	F	2	3	2	3	2	2	3	3	4	3	3	2	Yes	1	1	1	4	1	2	3	3	1	5	1	2
32	F	4	4	3	1	4	3	3	2	4	3	3	3	Yes	4	3	3	1	3	2	4	4	3	2	3	3
55	F	2	2	2	2	4	4	3	4	2	3	4	4	Yes	3	2	2	2	3	4	3	4	2	4	3	4
35	M	4	5	1	4	5	3	5	2	5	3	4	4	Yes	5	3	5	3	5	3	5	3	5	3	5	3
53	M	1	1	2	1	4	3	5	5	1	3	4	3	No	3	2	1	1	4	3	4	4	1	3	4	3
56	M	5	5	5	5	5	5	5	5	5	5	5	5	Yes	5	4	5	4	4	5	5	4	4	4	4	5
52	M	4	3	2	1	2	3	3	2	2	2	3	3	Yes	3	3	2	2	3	3	3	2	2	2	2	3
51	M	1	1	1	1	5	4	4	5	1	4	5	4	Yes	2	1	1	1	4	4	4	5	1	4	5	4
44	M	2	2	2	2	4	4	4	4	1	2	4	4	Yes	2	2	2	2	4	4	4	4	2	4	4	4
34	M	3	3	2	2	3	3	4	4	2	3	4	3	Yes	3	2	2	3	3	2	3	3	2	3	4	3
40	F	4	4	4	4	2	3	2	2	4	3	2	2	Yes	4	4	4	4	1	2	2	3	5	4	2	2
43	F	1	1	1	1	4	3	2	2	1	4	4	3	Yes	1	1	1	1	5	4	2	2	1	2	3	4
47	M	4	2	4	1	4	3	4	4	2	4	4	4	Yes	3	1	3	1	1	3	3	3	1	4	4	4
65	M	2	2	2	2	2	2	2	2	2	4	2	2	Yes	2	2	2	2	2	2	2	2	2	4	4	3
33	M	1	1	1	1	3	3	3	3	3	3	4	3	Yes	1	1	1	1	1	1	1	1	1	5	4	3
45	M	4	2	2	3	3	3	3	3	3	3	3	3	No	2	2	2	4	3	3	3	3	3	4	3	3
27	F	3	3	2	2	3	3	3	3	3	4	4	3	Yes	3	3	3	2	3	3	3	4	3	3	4	3
54	F	3	3	3	2	3	3	4	3	3	3	3	3	Yes	3	3	3	2	3	3	3	3	3	3	3	3
33	F	3	3	3	2	2	3	4	2	1	4	4	2	No	2	2	2	1	2	3	4	3	1	4	4	2
38	M	3	2	2	2	4	3	4	4	3	3	4	3	Yes	2	2	2	2	4	3	4	4	3	3	4	3
51	M	3	3	3	2	3	3	4	3	3	4	4	3	Yes	3	3	3	2	3	4	4	4	2	3	4	3
41	M	3	1	1	1	3	3	3	3	1	3	3	3	Yes	1	1	1	1	3	3	3	3	1	3	3	3
49	M	2	2	2	3	3	2	4	3	4	3	3	3	Yes	3	3	3	2	3	3	3	3	3	3	4	3
51	M	1	1	2	1	1	3	4	4	3	4	5	4	Yes	4	2	2	2	1	4	4	4	2	4	4	4
73	M	2	2	2	3	2	3	3	3	3	4	3	3	Yes	2	2	2	4	2	3	3	2	3	3	3	3
37	M	4	4	2	2	2	1	3	4	4	3	2	2	No	1	2	1	5	2	1	1	1	4	4	4	2
63	M	2	2	2	2	2	2	3	2	2	3	3	2	Yes	2	2	2	2	2	2	3	2	2	3	3	2
67	M	4	4	3	2	4	4	5	4	4	3	5	4	Yes	5	3	4	2	5	4	5	5	3	5	5	4
39	F	3	3	3	3	3	3	4	4	3	3	3	4	Yes	3	3	3	3	3	3	4	4	3	3	3	4
57	M	1	1	2	1	2	2	2	3	3	3	4	3	Yes	2	1	1	2	2	1	2	3	3	3	4	2
55	M	1	1	1	1	1	1	2	4	2	4	4	4	Yes	2	1	1	1	4	3	4	3	1	3	4	4
61	M	2	2	2	2	4	4	4	4	3	2	4	4	Yes	2	2	1	4	2	3	3	2	4	4	3	3
25	F	3	3	3	2	4	3	4	2	3	4	4	3	Yes	2	2	2	2	4	3	4	4	3	3	4	3
59	F	4	4	4	2	5	4	4	4	3	4	4	4	Yes	4	4	4	2	4	4	4	4	2	4	4	4
51	M	3	3	3	2	3	3	4	4	2	3	4	3	Yes	2	2	2	2	3	3	4	4	3	3	4	3
53	M	3	4	2	4	2	4	4	3	3	3	4	4	Yes	2	1	1	1	1	4	5	5	3	2	5	5
47	M	3	3	2	2	3	4	4	4	3	3	4	3	Yes	3	3	3	2	3	3	4	4	3	3	4	3
40	M	2	2	2	3	3	2	3	3	3	4	2	2	Yes	2	2	2	4	3	2	3	3	3	3	4	3
56	F	4	4	4	3	3	3	3	3	3	3	3	2	No	4	4	4	3	2	2	3	3	3	2	3	3
72	M	3	3	3	2	4	4	4	4	2	3	4	3	Yes	1	1	2	1	4	4	4	4	2	4	4	3
42	M	3	3	3	3	2	3	3	3	3	2	4	3	No	2	2	2	4	2	2	2	2	3	4	3	2
59	M	2	2	2	2	4	4	4	4	2	4	4	4	Yes	2	2	2	2	3	4	4	4	2	4	4	4
48	M	2	2	2	1	4	3	3	4	2	4	4	5	Yes	2	2	2	1	2	4	5	5	1	5	5	5
42	F	1	2	2	2	2	2	4	3	2	4	4	3	Yes	2	2	2	2	3	3	4	3	2	4	4	3
57	M	4	3	3	2	3	4	3	4	3	3	3	2	Yes	4	2	3	2	3	4	3	3	2	4	3	3
48	F	5	3	2	1	5	4	5	5	1	4	5	4	Yes	4	3	2	1	5	4	5	5	1	4	5	4
49	M	2	2	2	3	1	1	3	2	2	4	3	3	Yes	2	2	2	3	1	2	3	3	3	4	3	1
59	M	3	3	5	3	4	3	5	3	3	4	4	4	No	4	4	3	3	4	4	3	3	3	4	4	4
37	F	3	3	3	1	4	3	3	3	3	3	3	3	No	4	3	4	2	3	3	3	3	3	3	3	3
32	F	4	5	5	3	4	3	5	2	3	4	3	3	No	3	4	4	4	3	4	5	5	4	3	5	5
50	F	1	1	1	5	3	1	5	5	1	5	5	1	Yes	1	1	1	5	3	1	5	5	1	5	5	1
28	F	2	2	2	2	3	3	4	4	2	4	4	2	Yes	2	2	2	2	3	4	4	4	2	2	4	3

## Sheet: analysis data(Human-No)
age	sex	Q1	Q2	Q3	Q4	Q5	Q6	Q7	Q8	Q9	Q10	Q11	Q12	BehaviorQ	Q1	Q2	Q3	Q4	Q5	Q6	Q7	Q8	Q9	Q10	Q11	Q12
55	M	4	3	4	3	2	2	3	2	4	4	3	4	Yes	3	3	3	2	5	5	5	4	5	3	4	4
42	M	2	3	2	3	3	3	3	3	3	3	3	3	No	3	3	3	4	3	3	3	3	3	3	3	3
63	F	2	2	2	2	2	2	2	2	2	2	2	2	Yes	2	2	2	2	2	2	3	3	2	4	3	2
54	M	4	3	4	3	3	5	2	4	3	3	3	3	No	3	4	3	4	4	3	4	4	3	4	5	4
39	M	2	2	2	2	3	3	3	3	2	4	4	4	Yes	2	2	2	2	4	3	4	3	2	4	4	3
35	M	3	2	5	1	5	5	5	5	2	3	5	5	No	3	3	3	2	5	5	5	5	1	5	5	5
57	M	2	2	2	2	2	2	2	2	2	4	3	2	Yes	2	2	2	2	2	2	2	2	2	4	3	3
32	M	3	3	3	2	3	3	2	3	3	2	3	3	Yes	3	2	3	4	3	2	3	3	3	2	2	2
57	M	3	3	2	2	3	4	4	4	2	4	4	3	No	2	1	2	3	3	2	2	3	3	4	3	2
35	M	3	2	2	1	5	5	5	5	1	3	5	4	Yes	3	1	1	1	5	5	5	5	1	2	5	5
37	M	2	2	2	2	4	4	4	4	2	3	4	3	Yes	2	2	2	2	4	4	4	4	2	4	4	3
30	M	2	2	2	3	3	2	3	3	3	3	4	3	Yes	2	2	3	2	3	2	3	3	3	3	4	3
61	M	2	3	2	1	2	4	4	4	3	4	4	3	Yes	2	3	1	2	4	3	4	4	2	4	4	3
42	M	2	2	2	4	2	2	3	2	2	4	2	2	Yes	2	1	2	2	2	2	3	2	2	4	2	2
53	M	2	3	2	2	3	4	3	4	3	3	3	2	No	3	2	3	4	3	4	3	3	2	4	4	3
53	M	4	1	4	3	4	4	4	5	2	3	5	4	Yes	3	1	2	1	4	3	4	5	1	3	5	5
47	M	2	2	1	1	4	4	4	4	1	4	4	4	Yes	1	1	1	1	5	5	5	4	2	4	4	5
49	M	4	3	4	2	4	2	2	2	2	2	2	2	Yes	2	4	2	2	4	2	2	2	2	2	2	2
49	M	1	1	1	1	4	3	4	4	1	4	4	3	Yes	1	1	1	1	4	3	4	4	1	3	4	4
50	M	2	2	2	4	2	2	2	2	3	4	2	1	No	1	1	1	5	1	1	1	1	5	5	1	1
37	M	1	4	2	1	4	3	4	4	5	3	1	1	Yes	2	4	1	1	4	2	4	2	4	4	2	1
42	M	2	2	2	3	2	2	2	2	1	5	1	1	Yes	1	1	1	1	1	1	1	1	2	3	1	1
57	M	3	3	3	3	4	3	3	3	2	3	3	3	Yes	3	3	3	2	4	3	3	3	3	3	3	3
49	M	2	2	2	2	4	4	4	4	2	4	4	4	No	2	2	2	2	4	3	4	4	3	4	4	4
38	M	4	2	3	4	2	2	3	3	4	4	4	2	No	3	2	3	4	2	2	4	4	4	4	4	2
42	M	3	2	2	2	2	2	3	3	3	5	4	3	Yes	2	2	2	3	2	2	3	3	3	4	4	2
59	M	3	3	3	5	2	2	3	1	2	3	4	2	No	1	2	1	5	1	1	3	1	1	2	1	2
53	M	3	4	3	1	5	4	4	4	2	4	4	4	Yes	4	3	2	1	4	4	3	4	1	4	4	4
53	M	2	2	1	1	3	2	4	5	1	1	5	4	Yes	1	1	1	2	1	2	2	5	1	5	5	3
50	M	1	1	1	1	5	5	3	3	1	3	5	5	Yes	1	1	1	1	5	5	3	3	1	3	5	5
55	M	4	4	2	2	4	4	3	3	2	3	4	3	Yes	3	3	3	2	3	3	3	2	3	4	3	3
41	M	1	1	1	2	1	2	4	4	2	4	4	3	Yes	1	1	1	2	1	3	4	4	1	4	4	2
52	M	1	1	1	2	4	4	4	4	2	4	4	3	Yes	1	1	1	2	2	1	3	3	1	4	3	1
58	M	1	2	1	2	2	2	2	2	2	4	2	2	Yes	1	1	1	2	1	2	2	4	1	4	2	2
50	M	1	1	1	3	4	3	4	3	5	4	3	3	No	2	2	2	3	4	3	3	3	3	3	3	3
41	M	3	2	3	2	1	3	3	3	1	2	3	3	Yes	3	1	2	2	1	3	2	3	1	3	2	3
47	M	3	2	2	2	4	3	3	4	3	2	3	3	Yes	2	2	2	2	4	3	3	3	3	4	2	3
53	M	4	4	4	2	4	4	4	4	2	4	4	4	Yes	3	2	2	2	2	3	3	4	2	4	3	4
60	M	5	5	1	5	1	1	5	1	1	5	1	1	Yes	1	1	1	1	1	1	1	1	1	5	1	1
49	M	2	2	2	3	4	3	4	3	3	3	3	3	Yes	2	2	2	3	3	3	3	3	3	3	3	3
62	M	1	2	1	1	5	2	5	4	2	4	4	3	Yes	1	1	1	1	3	1	5	2	1	5	1	1
52	M	4	3	3	3	3	3	3	3	3	3	3	3	No	3	3	3	3	3	2	3	3	3	2	3	3
49	M	3	3	2	1	1	4	3	4	3	3	1	1	Yes	3	2	1	4	3	2	4	4	2	5	2	1
59	M	3	2	2	2	4	3	4	2	4	3	2	4	No	2	2	2	4	3	4	2	4	3	2	4	3
36	M	3	2	1	1	4	3	4	2	2	3	1	2	Yes	2	1	1	2	3	2	3	2	1	3	4	3
47	M	3	1	3	2	2	3	3	3	3	4	4	3	Yes	3	2	2	3	3	3	3	3	3	4	3	2
45	M	4	3	3	2	3	2	4	3	2	4	3	3	Yes	4	3	3	1	4	4	4	3	2	3	4	4
63	M	3	2	2	2	4	4	4	3	2	3	4	4	Yes	2	2	2	2	4	4	4	3	2	3	4	4
65	M	2	1	2	3	2	1	3	4	2	3	3	2	Yes	1	2	1	3	1	2	4	3	1	5	2	1
27	F	3	3	2	1	4	4	4	5	1	3	5	3	Yes	2	2	2	1	2	4	4	4	2	3	5	3
35	F	4	3	2	4	3	4	3	2	4	3	5	3	No	3	4	3	3	2	4	4	3	4	3	2	5
35	F	1	1	1	3	1	1	2	3	3	4	5	2	No	3	3	2	4	1	1	3	3	4	4	5	2
19	F	4	4	4	5	4	4	4	4	4	5	4	3	No	3	3	4	4	4	4	4	4	4	4	4	4
33	F	1	1	1	3	4	2	3	4	1	4	4	3	Yes	1	1	1	3	3	2	4	4	2	5	2	2
32	F	3	3	3	3	4	3	4	3	3	2	5	4	No	3	3	3	3	3	4	4	3	3	2	5	4
52	F	1	1	1	3	1	1	1	1	1	1	1	1	Yes	1	1	1	1	1	1	1	1	1	3	1	1
37	F	2	2	2	3	1	2	4	2	2	4	2	2	Yes	2	2	2	2	2	1	2	2	1	4	4	2
24	F	2	1	1	4	1	1	2	1	1	2	2	1	No	2	2	2	4	1	1	2	2	1	4	2	2
35	F	1	1	1	2	2	2	2	2	3	4	4	2	Yes	1	2	1	2	2	1	3	3	1	4	4	1
37	F	3	3	3	1	4	4	4	4	2	3	5	3	No	3	3	3	1	5	5	5	5	1	3	5	3
44	F	2	4	4	1	4	5	5	5	3	3	4	3	Yes	4	4	4	5	4	3	3	3	4	3	4	3
48	F	1	4	1	2	4	2	4	4	2	5	4	2	Yes	2	1	1	3	2	1	3	4	2	4	4	1
43	F	2	2	3	2	3	4	4	3	2	4	4	4	Yes	2	2	2	2	4	5	4	4	1	2	4	4
20	F	2	3	2	5	4	3	1	2	3	2	2	2	No	1	1	1	5	1	1	1	1	3	1	1	2
56	F	4	4	3	4	4	4	3	4	3	4	4	4	No	5	4	4	4	4	4	4	3	3	3	3	4
21	F	3	5	4	3	3	4	4	3	4	4	4	4	No	3	4	4	3	3	3	4	3	4	4	4	3
48	F	4	4	3	2	4	4	4	5	3	3	4	4	Yes	2	3	2	2	3	3	4	4	2	3	3	3
21	F	4	3	2	5	1	2	3	2	2	5	3	2	No	3	2	2	5	2	3	2	3	3	5	2	3
41	F	4	1	1	1	4	4	1	5	3	3	5	4	Yes	1	1	1	3	2	1	1	4	4	5	4	1
56	F	2	4	2	2	4	3	4	4	3	4	4	3	Yes	2	2	2	4	2	3	4	4	3	4	4	4
24	F	5	4	4	5	4	3	4	2	2	4	4	4	No	3	2	3	3	3	3	3	2	3	2	2	2
45	F	3	3	3	2	2	2	3	3	2	4	4	3	Yes	3	3	2	2	2	3	3	2	2	4	4	3
31	F	3	1	2	2	1	1	3	4	2	5	3	2	Yes	3	1	2	2	1	2	3	4	1	5	4	2
61	F	2	2	2	2	3	3	4	4	3	3	5	4	Yes	3	2	2	2	2	3	4	4	2	3	4	4
46	F	3	3	3	3	3	3	4	4	3	4	4	3	No	3	3	3	3	3	2	4	4	2	4	4	3
40	F	1	1	1	1	1	2	5	5	1	4	4	3	Yes	1	1	1	1	1	1	5	4	1	4	3	3
41	F	1	3	3	2	2	2	4	4	2	3	1	2	Yes	1	1	1	5	1	1	4	2	1	5	1	1
26	F	2	2	1	2	2	2	2	2	2	2	1	3	Yes	1	1	1	3	2	2	2	2	2	2	2	3
42	F	4	4	3	1	5	5	5	5	2	2	5	5	Yes	3	2	2	1	5	5	5	5	2	2	5	5
47	F	2	1	1	3	4	3	4	5	2	4	5	4	Yes	1	1	1	5	1	1	3	5	5	5	5	1
53	F	4	2	2	1	3	4	3	4	3	4	4	3	Yes	2	3	2	2	2	2	2	3	4	4	2	2
49	F	2	2	2	2	3	3	4	4	1	4	3	2	Yes	2	1	2	2	3	3	4	4	1	4	3	4
39	F	3	4	3	4	4	3	4	4	4	3	4	4	No	3	4	3	3	3	3	3	2	4	3	3	4
50	F	2	1	1	2	3	4	4	4	2	4	5	4	Yes	1	1	1	3	2	3	4	4	2	4	4	3
52	F	4	2	1	1	2	4	4	5	2	5	5	4	Yes	2	3	2	4	4	5	5	5	2	5	5	5
57	F	2	2	2	5	1	1	4	4	5	4	2	2	No	2	2	2	2	2	2	4	2	5	4	2	2
55	F	3	3	3	2	4	4	4	4	3	3	4	4	No	3	3	3	4	4	3	3	3	3	3	4	3
41	F	4	3	3	2	3	4	3	4	3	3	3	3	Yes	4	3	3	3	3	3	3	3	3	3	3	3
57	F	2	1	1	2	3	4	3	4	2	2	4	3	Yes	1	1	1	3	3	2	4	3	2	4	4	3
44	F	3	4	4	4	3	2	4	4	3	4	2	3	Yes	2	3	2	3	2	2	2	2	3	4	2	2
32	F	4	2	2	2	4	4	5	5	2	4	4	4	Yes	2	2	2	2	4	4	4	4	2	4	4	4
50	F	4	2	2	2	5	2	4	4	5	3	4	1	Yes	2	1	1	1	4	2	4	3	5	5	4	1
61	F	2	2	2	2	4	3	4	4	2	3	4	3	Yes	2	2	2	2	4	3	4	4	2	3	4	3
58	F	3	3	3	4	3	3	4	4	3	3	3	3	Yes	2	2	2	3	3	3	3	3	2	4	3	3
46	F	1	2	1	1	4	4	4	3	2	3	2	3	No	1	1	2	3	3	2	2	2	1	5	3	2
22	F	4	2	4	4	4	4	4	3	3	4	3	4	No	3	4	3	3	4	4	4	4	4	2	4	3
32	F	2	2	1	3	1	3	3	1	2	4	1	2	Yes	2	2	2	4	2	3	2	2	2	4	3	2
53	F	1	2	2	1	5	4	5	5	3	5	5	5	Yes	1	1	1	1	5	4	5	5	1	3	5	5
56	F	2	2	2	3	3	3	4	4	1	4	4	3	Yes	2	2	2	2	3	2	2	2	2	4	3	2
46	F	2	2	4	2	4	4	4	4	2	3	4	3	Yes	2	2	2	2	2	2	4	2	2	2	2	2
40	F	1	1	1	2	2	1	5	4	1	5	5	2	Yes	1	1	1	5	1	1	5	5	2	5	1	2
38	F	1	1	1	1	1	1	5	3	1	5	5	1	No	1	1	1	1	1	1	5	5	1	5	5	4
29	F	1	1	1	1	5	4	4	3	1	2	3	3	Yes	1	1	1	1	5	4	4	4	1	3	3	4
62	F	3	3	3	3	3	2	3	3	2	5	2	2	No	3	3	3	3	3	3	2	3	2	5	2	3
22	F	4	2	1	1	2	2	5	4	2	4	3	2	No	2	2	2	1	3	2	5	5	3	4	3	2
38	F	4	1	2	1	5	5	5	5	1	4	5	4	Yes	1	1	1	1	1	5	5	5	1	5	5	4
45	F	2	2	2	3	2	2	2	2	2	2	2	2	No	2	2	2	2	2	1	2	2	2	4	2	2
43	F	2	2	2	1	1	4	5	4	2	3	4	4	Yes	1	2	1	1	3	4	4	4	1	4	5	5
46	F	1	1	1	1	3	4	4	4	2	3	4	4	Yes	1	1	1	1	3	2	4	3	2	5	2	2
26	F	2	2	3	4	4	2	4	4	2	4	4	4	Yes	4	4	4	2	2	3	4	4	3	3	3	4
45	F	4	2	2	2	4	4	4	4	4	4	4	5	Yes	3	3	3	2	3	3	3	4	3	3	4	4
42	F	1	1	1	1	5	5	5	5	2	5	5	5	No	1	1	1	5	1	1	5	5	4	5	1	2
56	F	4	2	2	2	4	3	3	4	2	3	3	4	Yes	2	1	1	1	2	3	4	3	1	2	4	4
36	M	5	4	5	3	5	5	4	4	5	3	5	5	Yes	4	4	5	5	5	5	5	3	5	4	4	5
54	M	2	2	2	2	2	2	2	2	3	3	2	2	No	2	2	2	1	2	2	2	2	1	2	2	2
37	M	3	3	3	3	3	3	3	2	3	3	3	3	Yes	3	2	3	3	3	3	3	3	3	3	3	3
39	M	4	4	3	4	3	4	3	3	4	4	3	4	Yes	4	4	3	4	4	3	4	4	4	3	4	4
45	M	5	4	5	5	5	5	4	5	5	5	5	5	Yes	5	5	5	5	5	4	5	5	3	5	4	5
45	M	2	2	2	3	3	2	2	3	4	3	3	2	No	2	2	3	3	3	2	2	3	4	3	3	2
47	M	2	2	2	2	4	4	4	4	2	4	4	3	Yes	2	2	2	2	2	4	4	4	2	2	4	4
67	M	3	4	3	3	4	3	3	3	3	3	3	4	No	3	3	2	2	4	4	4	4	4	2	4	4
47	F	1	1	1	3	4	3	4	4	1	4	1	3	Yes	1	1	1	3	4	3	4	4	2	5	2	3
44	M	2	2	2	3	2	2	3	2	3	4	2	2	No	1	1	1	3	1	1	3	3	3	5	1	1
45	M	2	2	3	3	2	1	1	2	2	3	2	1	No	2	2	2	2	2	2	4	4	3	4	2	2
37	F	4	3	3	3	3	4	3	3	3	3	4	2	No	4	3	4	4	3	2	2	3	3	4	3	2
60	F	3	2	2	3	3	2	4	3	3	4	3	3	Yes	2	2	2	3	3	3	3	3	3	4	3	3
49	M	4	2	2	2	1	4	5	4	2	4	4	3	Yes	2	2	2	2	2	2	4	4	2	4	4	4
47	F	2	1	2	2	1	1	3	2	2	4	5	3	No	2	1	4	1	1	2	3	3	3	4	4	2
50	M	1	1	1	1	5	5	5	5	1	5	5	5	Yes	1	1	1	1	5	5	5	5	1	1	5	5
39	M	1	1	1	2	4	1	4	3	3	5	5	4	Yes	1	2	2	2	4	2	5	5	4	3	5	5
62	M	3	2	3	3	2	2	4	2	2	4	2	2	Yes	4	2	2	3	2	3	4	3	3	3	3	3
27	M	2	2	2	2	3	4	4	4	2	2	4	4	Yes	1	1	1	3	3	3	3	4	1	5	3	3
35	M	4	2	2	2	3	3	4	4	2	4	4	3	Yes	2	1	1	2	3	1	3	4	2	5	4	3
65	M	2	1	2	4	2	3	3	3	3	4	2	2	No	1	2	2	5	3	3	3	3	3	4	3	2
55	M	3	3	3	2	4	4	4	4	3	3	4	4	Yes	3	3	3	2	4	4	4	4	3	3	4	4
47	F	3	2	2	1	3	4	4	4	2	4	5	4	Yes	2	2	2	2	3	3	4	4	3	3	4	3
44	M	1	1	1	1	4	3	4	4	3	4	4	4	Yes	1	1	1	1	3	3	4	4	1	4	4	4
70	F	4	4	4	2	3	3	3	2	2	3	4	3	No	3	3	3	3	2	1	2	2	3	5	3	1
57	M	1	2	2	3	3	2	3	4	2	3	4	4	Yes	2	2	1	1	2	2	3	2	2	2	1	1
45	M	1	1	1	3	2	3	3	3	3	3	3	3	Yes	1	1	1	1	3	3	3	5	3	2	4	4
45	M	1	1	1	2	1	3	3	3	2	2	4	3	Yes	1	1	1	1	1	3	3	3	2	4	4	4
55	M	3	3	3	2	4	2	3	3	2	4	4	2	Yes	2	2	1	3	2	1	2	2	3	5	4	2
38	M	4	3	2	4	2	2	4	3	4	4	2	2	Yes	4	3	2	2	3	4	5	5	3	2	5	5
38	M	3	4	3	3	3	3	3	3	3	3	3	3	No	3	3	3	4	3	2	3	3	3	4	2	2
64	M	5	3	5	1	5	4	3	3	1	4	2	5	Yes	2	2	2	2	4	3	2	2	1	3	1	4
20	F	2	2	2	3	3	2	4	3	2	3	4	4	Yes	1	1	1	1	3	3	4	4	1	4	5	4
44	M	2	1	1	1	4	3	3	4	2	5	5	4	Yes	2	1	1	2	2	4	2	4	1	5	5	4
39	M	2	2	2	2	3	2	5	3	3	4	4	3	No	4	3	4	2	3	4	5	4	3	3	4	3
35	F	1	1	1	1	1	1	3	2	2	4	3	3	Yes	1	1	1	3	1	1	3	4	1	3	5	4
54	M	2	1	1	3	1	1	1	3	1	3	4	1	Yes	1	1	1	3	3	3	3	1	1	5	1	1
34	M	4	5	2	1	5	4	5	5	2	4	4	5	Yes	3	3	3	3	3	3	3	3	3	3	3	4
55	M	4	2	1	2	4	4	4	4	2	4	4	4	No	4	1	2	2	3	3	4	4	3	4	4	3
31	F	2	3	2	2	3	2	4	4	2	3	2	4	Yes	2	3	2	2	3	2	3	2	2	2	2	4

[truncated: 3 more sheets: analysis data(Robot-High), analysis data(Robot-Low), analysis data(Robot-No)]
